# Supplementary material for: Single-cell transcriptomic profiling of the whole colony of Botrylloides diegensis: insights into tissue specialization and blastogenesis
Source: Development. 2025 Jun 17;152(20):dev204265. doi: 10.1242/dev.204265 (PMC12212465; doi:10.1242/dev.204265)
Supplement: Table S1. Top DEG for each Seurat Cluster, includes genome ID, stringtie_ID and closest vertebrate orthologue. [file develop-152-204265-TableS1.xlsx]

## Sheet: Cl0_DEGs
avg_log2FC	p_val_adj	stringtie_id	boleac_id	ID
1.63857	3.54e-271	MSTRG.13262	Boleac.CG.SB_v3.S638.g12654	NHP2
1.47436	1.87e-145	MSTRG.8476	Boleac.CG.SB_v3.S339.g07975	NPM1
1.34323	9.15e-129	MSTRG.14838	Boleac.CG.SB_v3.S78.g14077	ELAVL4
1.2994	2.13e-107	MSTRG.4251	Boleac.CG.SB_v3.S178.g03876	PAICS
1.22188	1.01e-106	MSTRG.14385	Boleac.CG.SB_v3.S734.g13690	NOP56
1.1232	7.94e-93	MSTRG.7545	Boleac.CG.SB_v3.S299.g07032	PCBD1
1.11136	5.79e-74	MSTRG.4937	Boleac.CG.SB_v3.S2.g04538	SFT2D1
1.11136	5.79e-74	MSTRG.4937	Boleac.CG.SB_v3.S2.g04539	DDX27
1.08491	2.06e-77	MSTRG.4004	Boleac.CG.SB_v3.S17.g03674	TOP2A
1.06597	1.84e-78	MSTRG.13831	Boleac.CG.SB_v3.S69.g13174	Boleac.CG.SB_v3.S69.g13174
1.0574	2.37e-62	MSTRG.14840	Boleac.CG.SB_v3.S78.g14078	ELAVL2
1.0453	8.01e-61	MSTRG.5238	Boleac.CG.SB_v3.S208.g04819	CCT4
1.03486	1.17e-68	MSTRG.11730	Boleac.CG.SB_v3.S526.g11190	FBL
1.01063	4.78e-62	MSTRG.316	Boleac.CG.SB_v3.S10.g00307	DKC1
1.00614	4.24e-96	MSTRG.8380	Boleac.CG.SB_v3.S332.g07894	HABP4
0.995218	7.92e-68	MSTRG.14827	Boleac.CG.SB_v3.S779.g14067	PCNA
0.98446	2.81e-144	MSTRG.8182	Boleac.CG.SB_v3.S323.g07685	LSM3
0.983785	6.06e-61	MSTRG.1942	Boleac.CG.SB_v3.S123.g01805	HNRNPR
0.97809	8.31e-59	MSTRG.3508	Boleac.CG.SB_v3.S157.g03225	MCM2
0.971781	1.31e-76	MSTRG.8327	Boleac.CG.SB_v3.S33.g07833	STMN1
0.966485	1.23e-61	MSTRG.3917	Boleac.CG.SB_v3.S168.g03606	Boleac.CG.SB_v3.S168.g03606
0.960569	3.63e-97	MSTRG.8150	Boleac.CG.SB_v3.S321.g07658	LSM10
0.954283	8.23e-77	MSTRG.2191	Boleac.CG.SB_v3.S128.g02050	PHB
0.920503	8.29e-54	MSTRG.2201	Boleac.CG.SB_v3.S128.g02054	NIP7
0.918676	3.03e-52	MSTRG.6046	Boleac.CG.SB_v3.S235.g05602	FAH
0.913707	1.56e-54	MSTRG.16675	Boleac.CG.SB_v3.S99.g15788	FKBP1B
0.911488	4.07e-66	MSTRG.1259	Boleac.CG.SB_v3.S112.g01150	ARMC7
0.911405	2.45e-91	MSTRG.14241	Boleac.CG.SB_v3.S72.g13550	HSP90AA1
0.91016	1.2e-72	MSTRG.5612	Boleac.CG.SB_v3.S22.g05167	LSM5
0.908684	1.96e-49	MSTRG.7021	Boleac.CG.SB_v3.S276.g06531	CACYBP
0.900892	7.05e-55	MSTRG.10620	Boleac.CG.SB_v3.S458.g10090	TRMT1
0.900465	1.08e-50	MSTRG.4657	Boleac.CG.SB_v3.S19.g04250	SET
0.898683	8.57e-51	MSTRG.12275	Boleac.CG.SB_v3.S568.g11698	EIF5B
0.885115	1.15e-47	MSTRG.13049	Boleac.CG.SB_v3.S62.g12450	COQ2
0.870525	4.86e-62	MSTRG.7769	Boleac.CG.SB_v3.S302.g07247	Boleac.CG.SB_v3.S302.g07247
0.857529	1.96e-64	MSTRG.11127	Boleac.CG.SB_v3.S49.g10571	LYAR
0.848142	1.76e-41	MSTRG.9557	Boleac.CG.SB_v3.S4.g09044	GGACT
0.843636	2.73e-93	MSTRG.10451	Boleac.CG.SB_v3.S449.g09924	TUBA3C
0.831373	2.34e-72	MSTRG.4865	Boleac.CG.SB_v3.S197.g04472	RC3H1
0.828273	8.23e-52	MSTRG.2192	Boleac.CG.SB_v3.S128.g02051	LSM3
0.822709	1.78e-194	MSTRG.7463	Boleac.CG.SB_v3.S294.g06961	RPS21
0.818258	2.08e-40	MSTRG.7107	Boleac.CG.SB_v3.S28.g06615	NOP14
0.804551	1.92e-41	MSTRG.5615	Boleac.CG.SB_v3.S22.g05170	EEF1A1
0.802209	2.41e-37	MSTRG.15681	Boleac.CG.SB_v3.S87.g14891	TKT
0.800598	6.03e-47	MSTRG.700	Boleac.CG.SB_v3.S104.g00651	AL121753.1
0.796466	1.38e-41	MSTRG.6257	Boleac.CG.SB_v3.S244.g05828	GATM
0.789948	3.17e-37	MSTRG.10540	Boleac.CG.SB_v3.S451.g10009	MRTO4
0.788662	2.94e-45	MSTRG.11784	Boleac.CG.SB_v3.S53.g11245	POLR2L
0.774778	2.85e-41	MSTRG.13957	Boleac.CG.SB_v3.S7.g13292	SF3B6
0.77355	6.02e-37	MSTRG.15631	Boleac.CG.SB_v3.S860.g14831	NOP2
0.763371	5.91e-171	MSTRG.6555	Boleac.CG.SB_v3.S256.g06117	Boleac.CG.SB_v3.S256.g06117
0.761676	4.17e-33	MSTRG.8319	Boleac.CG.SB_v3.S33.g07822	AC105001.2
0.76054	1.08e-35	MSTRG.10731	Boleac.CG.SB_v3.S463.g10183	RANBP1
0.758433	6.95e-53	MSTRG.3887	Boleac.CG.SB_v3.S167.g03576	RBM19
0.755911	1.08e-36	MSTRG.7708	Boleac.CG.SB_v3.S30.g07186	CCDC58
0.740768	3.77e-30	MSTRG.1851	Boleac.CG.SB_v3.S121.g01727	DDX21
0.740199	8.36e-40	MSTRG.4527	Boleac.CG.SB_v3.S187.g04147	RPA3
0.737752	1.98e-32	MSTRG.1229	Boleac.CG.SB_v3.S1113.g01122	EZH1
0.737534	1.09e-36	MSTRG.8455	Boleac.CG.SB_v3.S337.g07959	CAND1
0.737115	3.66e-34	MSTRG.8510	Boleac.CG.SB_v3.S34.g08018	ILF2
0.7355	3.93e-105	MSTRG.9713	Boleac.CG.SB_v3.S403.g09216	RPL19
0.734257	1.18e-29	MSTRG.7643	Boleac.CG.SB_v3.S3.g07136	FUBP1
0.72235	3.98e-32	MSTRG.5703	Boleac.CG.SB_v3.S222.g05260	TOMM20
0.71611	1.37e-39	MSTRG.13070	Boleac.CG.SB_v3.S620.g12482	GTPBP10
0.70207	1.08e-53	MSTRG.14263	Boleac.CG.SB_v3.S72.g13579	AK7
0.69694	8.8e-31	MSTRG.8466	Boleac.CG.SB_v3.S338.g07966	NLE1
0.694143	6.93e-97	MSTRG.14041	Boleac.CG.SB_v3.S700.g13370	RPL38
0.687985	2.36e-30	MSTRG.2023	Boleac.CG.SB_v3.S125.g01888	DAW1
0.687389	4.07e-102	MSTRG.14345	Boleac.CG.SB_v3.S73.g13654	RPS15
0.686223	1.04e-29	MSTRG.13806	Boleac.CG.SB_v3.S689.g13144	CSTF2T
0.683554	4.19e-28	MSTRG.16669	Boleac.CG.SB_v3.S99.g15786	FKBP3
0.68285	8.68e-26	MSTRG.13866	Boleac.CG.SB_v3.S691.g13198	SGTA
0.682073	2.28e-29	MSTRG.13589	Boleac.CG.SB_v3.S67.g12952	PEX11A
0.672947	5.86e-31	MSTRG.12181	Boleac.CG.SB_v3.S56.g11616	PAFAH1B1
0.671367	5.79e-25	MSTRG.2811	Boleac.CG.SB_v3.S14.g02627	SSSCA1
0.669811	3.09e-28	MSTRG.1676	Boleac.CG.SB_v3.S12.g01571	NOP16
0.669537	2.29e-80	MSTRG.11872	Boleac.CG.SB_v3.S534.g11324	RPL23A
0.667401	2.15e-23	MSTRG.8009	Boleac.CG.SB_v3.S314.g07511	LUC7L
0.667359	4.54e-32	MSTRG.8199	Boleac.CG.SB_v3.S324.g07705	KPNB1
0.665888	4e-35	MSTRG.8272	Boleac.CG.SB_v3.S328.g07786	SNRPB
0.662494	1.13e-38	MSTRG.8200	Boleac.CG.SB_v3.S324.g07707	CCDC93
0.662087	1.89e-21	MSTRG.5625	Boleac.CG.SB_v3.S22.g05193	EIF3C
0.661751	1.3e-30	MSTRG.9936	Boleac.CG.SB_v3.S418.g09438	LSM4
0.656301	3.91e-156	MSTRG.9845	Boleac.CG.SB_v3.S411.g09353	AC010724.2
0.654981	3.92e-25	MSTRG.471	Boleac.CG.SB_v3.S101.g00453	CALM1
0.650922	8.25e-28	MSTRG.11731	Boleac.CG.SB_v3.S526.g11189	AL356585.6
0.649703	1.26e-26	MSTRG.3103	Boleac.CG.SB_v3.S147.g02871	NACA
0.646462	1.79e-160	MSTRG.2312	Boleac.CG.SB_v3.S13.g02156	CCDC113
0.642069	2.16e-23	MSTRG.8252	Boleac.CG.SB_v3.S327.g07760	NSA2
0.639868	4.33e-23	MSTRG.12999	Boleac.CG.SB_v3.S614.g12405	RAB30
0.638678	3.92e-26	MSTRG.7888	Boleac.CG.SB_v3.S31.g07378	GRPEL1
0.636737	1.17e-138	MSTRG.6166	Boleac.CG.SB_v3.S24.g05735	RPLP1
0.636258	4.63e-20	MSTRG.16087	Boleac.CG.SB_v3.S91.g15268	PNO1
0.634542	4.38e-24	MSTRG.8140	Boleac.CG.SB_v3.S32.g07642	THOC7
0.62576	5.08e-22	MSTRG.11671	Boleac.CG.SB_v3.S52.g11116	KHDRBS1
0.625596	1.74e-25	MSTRG.6590	Boleac.CG.SB_v3.S258.g06147	SRSF4
0.62325	2.24e-28	MSTRG.305	Boleac.CG.SB_v3.S10.g00296	PUF60
0.620576	9.53e-30	MSTRG.9050	Boleac.CG.SB_v3.S37.g08514	CIRBP
0.615647	8.01e-22	MSTRG.13470	Boleac.CG.SB_v3.S657.g12831	MRPL13
0.611474	1.97e-135	MSTRG.4976	Boleac.CG.SB_v3.S2.g04586	RPL30
0.607886	1.22e-23	MSTRG.1580	Boleac.CG.SB_v3.S118.g01455	HDGFL2
0.602796	2.91e-21	MSTRG.12464	Boleac.CG.SB_v3.S58.g11857	MRPL42
0.598829	1.41e-117	MSTRG.4751	Boleac.CG.SB_v3.S194.g04361	AC135178.2
0.598459	6.8e-24	MSTRG.5562	Boleac.CG.SB_v3.S219.g05114	RPA2
0.595479	7.41e-109	MSTRG.6134	Boleac.CG.SB_v3.S24.g05695	RPS2
0.593022	1.79e-27	MSTRG.11642	Boleac.CG.SB_v3.S52.g11097	CCT3
0.585992	8.44e-77	MSTRG.4936	Boleac.CG.SB_v3.S2.g04537	RPL23
0.584932	1.77e-22	MSTRG.11196	Boleac.CG.SB_v3.S492.g10643	ATOX1
0.577615	4.32e-20	MSTRG.6792	Boleac.CG.SB_v3.S268.g06319	AC034102.2
0.573223	8.03e-86	MSTRG.16040	Boleac.CG.SB_v3.S903.g15216	RPS28
0.566893	1.72e-21	MSTRG.16054	Boleac.CG.SB_v3.S907.g15237	CBX1
0.560271	3.57e-117	MSTRG.13488	Boleac.CG.SB_v3.S659.g12846	RPL31
0.554335	2.65e-120	MSTRG.6212	Boleac.CG.SB_v3.S242.g05786	RPS27A
0.548686	7.86e-73	MSTRG.7376	Boleac.CG.SB_v3.S290.g06882	RPL32
0.546533	8.53e-21	MSTRG.147	Boleac.CG.SB_v3.S0.g00147	SRSF10
0.545405	3.74e-83	MSTRG.15607	Boleac.CG.SB_v3.S86.g14823	RPL36
0.544652	7.23e-22	MSTRG.7448	Boleac.CG.SB_v3.S293.g06948	MRPL47
0.541275	1.49e-37	MSTRG.8789	Boleac.CG.SB_v3.S357.g08272	BTF3
0.540997	2.32e-116	MSTRG.12752	Boleac.CG.SB_v3.S6.g12168	RPL13A
0.540281	7.9e-108	MSTRG.11581	Boleac.CG.SB_v3.S514.g11022	RPS26
0.536423	1.73e-63	MSTRG.14953	Boleac.CG.SB_v3.S792.g14206	RPS13
0.535212	4.12e-102	MSTRG.13539	Boleac.CG.SB_v3.S663.g12910	RPL35
0.532387	4.25e-94	MSTRG.631	Boleac.CG.SB_v3.S103.g00589	RPS11
0.532254	2.97e-92	MSTRG.13398	Boleac.CG.SB_v3.S65.g12775	MRPS11
0.53148	2.37e-84	MSTRG.12441	Boleac.CG.SB_v3.S58.g11832	RPS25
0.519155	6.23e-50	MSTRG.7635	Boleac.CG.SB_v3.S3.g07135	PPIA
0.518972	1.36e-33	MSTRG.8887	Boleac.CG.SB_v3.S363.g08372	RPL12
0.518458	6.34e-13	MSTRG.5000	Boleac.CG.SB_v3.S2.g04608	CCT4
0.512575	4.25e-101	MSTRG.14161	Boleac.CG.SB_v3.S710.g13471	RPLP2
0.512446	5.29e-19	MSTRG.9227	Boleac.CG.SB_v3.S38.g08699	SRRM1
0.510316	4.45e-22	MSTRG.12695	Boleac.CG.SB_v3.S599.g12115	SF3B6
0.508095	4.03e-16	MSTRG.12186	Boleac.CG.SB_v3.S56.g11626	DDX39B
0.504238	1.62e-14	MSTRG.3232	Boleac.CG.SB_v3.S15.g02979	SRSF12
0.502111	1.91e-72	MSTRG.13261	Boleac.CG.SB_v3.S638.g12653	PLEC
0.500866	1.79e-54	MSTRG.7780	Boleac.CG.SB_v3.S302.g07258	RPL3

## Sheet: Cl1_DEGs
avg_log2FC	p_val_adj	stringtie_id	boleac_id	ID
2.34683	7.07e-206	MSTRG.11672	Boleac.CG.SB_v3.S52.g11117	ID1
2.13991	1.14e-207	MSTRG.1031	Boleac.CG.SB_v3.S1095.g00937	BANK1
2.06716	2.9e-141	MSTRG.9407	Boleac.CG.SB_v3.S390.g08903	KCNIP2
1.54768	2.61e-138	MSTRG.13912	Boleac.CG.SB_v3.S7.g13253	JMJD6
1.51081	8.84e-122	MSTRG.8327	Boleac.CG.SB_v3.S33.g07833	STMN1
1.44662	4.26e-121	MSTRG.7767	Boleac.CG.SB_v3.S302.g07244	REL
1.41824	1.36e-124	MSTRG.2875	Boleac.CG.SB_v3.S141.g02685	EGLN3
1.21129	3.89e-78	MSTRG.16085	Boleac.CG.SB_v3.S91.g15266	TMED3
1.06615	4.73e-46	MSTRG.3665	Boleac.CG.SB_v3.S160.g03379	ACTN2
0.876012	1.77e-37	MSTRG.10549	Boleac.CG.SB_v3.S452.g10014	NKTR
0.829155	7.32e-32	MSTRG.15906	Boleac.CG.SB_v3.S9.g15101	JMJD7
0.727323	1.49e-25	MSTRG.4942	Boleac.CG.SB_v3.S2.g04545	REEP1
0.679056	6.41e-16	MSTRG.4004	Boleac.CG.SB_v3.S17.g03674	TOP2A
0.62905	6.08e-35	MSTRG.7345	Boleac.CG.SB_v3.S29.g06851	SH3BGR
0.625807	1.84e-19	MSTRG.14827	Boleac.CG.SB_v3.S779.g14067	PCNA
0.591944	2.85e-37	MSTRG.10451	Boleac.CG.SB_v3.S449.g09924	TUBA3C
0.58858	2.62e-18	MSTRG.1942	Boleac.CG.SB_v3.S123.g01805	HNRNPR
0.580662	2.48e-15	MSTRG.14863	Boleac.CG.SB_v3.S781.g14096	GCHFR
0.575945	7.74e-23	MSTRG.1528	Boleac.CG.SB_v3.S117.g01417	H2AFV
0.572591	1.78e-25	MSTRG.14241	Boleac.CG.SB_v3.S72.g13550	HSP90AA1
0.53897	3.27e-17	MSTRG.16054	Boleac.CG.SB_v3.S907.g15237	CBX1
0.538209	5.79e-17	MSTRG.13177	Boleac.CG.SB_v3.S63.g12594	EMD
0.519419	3.61e-18	MSTRG.8380	Boleac.CG.SB_v3.S332.g07894	HABP4
0.505534	3.59e-16	MSTRG.8510	Boleac.CG.SB_v3.S34.g08018	ILF2

## Sheet: Cl2_DEGs
avg_log2FC	p_val_adj	stringtie_id	boleac_id	ID
3.67053	0	MSTRG.9364	Boleac.CG.SB_v3.S39.g08857	CTSK
3.50367	0	MSTRG.13797	Boleac.CG.SB_v3.S686.g13122	ANXA13
3.50367	0	MSTRG.13797	Boleac.CG.SB_v3.S686.g13123	ANXA11
3.22688	1.43e-283	MSTRG.5177	Boleac.CG.SB_v3.S204.g04764	CRYL1
3.22688	1.43e-283	MSTRG.5177	Boleac.CG.SB_v3.S204.g04765	B3GALT1
2.71593	0	MSTRG.1104	Boleac.CG.SB_v3.S11.g01007	FUCA1
2.70706	0	MSTRG.9188	Boleac.CG.SB_v3.S377.g08661	Boleac.CG.SB_v3.S377.g08661
2.669	1.69e-118	MSTRG.8291	Boleac.CG.SB_v3.S329.g07798	FTH1
2.51241	2.5e-289	MSTRG.6170	Boleac.CG.SB_v3.S240.g05740	CPTP
2.46041	1.52e-182	MSTRG.6862	Boleac.CG.SB_v3.S27.g06391	ADH1A
2.38231	4.03e-268	MSTRG.2356	Boleac.CG.SB_v3.S130.g02210	GLA
2.37995	1.83e-191	MSTRG.5183	Boleac.CG.SB_v3.S205.g04769	Boleac.CG.SB_v3.S205.g04769
2.37482	1.91e-258	MSTRG.229	Boleac.CG.SB_v3.S1.g00223	CLDN10
2.32094	3.07e-198	MSTRG.9299	Boleac.CG.SB_v3.S383.g08770	HEXA
2.3009	7.11e-183	MSTRG.1782	Boleac.CG.SB_v3.S120.g01667	SLC37A1
2.26371	1.38e-173	MSTRG.11656	Boleac.CG.SB_v3.S52.g11104	CTSD
2.23393	9.64e-194	MSTRG.10808	Boleac.CG.SB_v3.S47.g10256	ATP6V1D
2.17525	1.07e-236	MSTRG.2833	Boleac.CG.SB_v3.S140.g02649	COTL1
2.12433	1.07e-162	MSTRG.6158	Boleac.CG.SB_v3.S24.g05719	Boleac.CG.SB_v3.S24.g05719
2.08255	3.75e-86	MSTRG.3368	Boleac.CG.SB_v3.S152.g03087	CAMK2A
2.08255	3.75e-86	MSTRG.3368	Boleac.CG.SB_v3.S152.g03086	CAMK2A
2.06957	5.13e-199	MSTRG.16529	Boleac.CG.SB_v3.S97.g15654	ENPEP
2.04023	1.01e-129	MSTRG.9929	Boleac.CG.SB_v3.S418.g09433	ATP6V1G1
2.034	2.23e-162	MSTRG.1974	Boleac.CG.SB_v3.S124.g01842	PHYH
1.99977	1.94e-183	MSTRG.12398	Boleac.CG.SB_v3.S575.g11789	SLC35F1
1.95436	1.47e-192	MSTRG.12804	Boleac.CG.SB_v3.S60.g12219	DPP7
1.95328	4.29e-142	MSTRG.9191	Boleac.CG.SB_v3.S377.g08663	Boleac.CG.SB_v3.S377.g08663
1.93806	3.04e-119	MSTRG.14835	Boleac.CG.SB_v3.S78.g14070	LAMP1
1.91596	1.72e-119	MSTRG.9798	Boleac.CG.SB_v3.S41.g09303	ATP6V1E1
1.88896	1.06e-167	MSTRG.5569	Boleac.CG.SB_v3.S219.g05120	C1QTNF1
1.88333	7.59e-123	MSTRG.9556	Boleac.CG.SB_v3.S4.g09044	GGACT
1.86822	6.01e-112	MSTRG.424	Boleac.CG.SB_v3.S1004.g00411	SULT1C2
1.86718	5.87e-131	MSTRG.3635	Boleac.CG.SB_v3.S16.g03348	PCTP
1.86091	3.47e-140	MSTRG.2223	Boleac.CG.SB_v3.S129.g02080	CYP2A13
1.85212	2.44e-105	MSTRG.849	Boleac.CG.SB_v3.S106.g00758	BDH2
1.80815	3.11e-127	MSTRG.15211	Boleac.CG.SB_v3.S81.g14447	AIF1L
1.80575	1.94e-155	MSTRG.2278	Boleac.CG.SB_v3.S1299.g02126	TGM1
1.8038	3.55e-135	MSTRG.15679	Boleac.CG.SB_v3.S87.g14884	ABHD4
1.80143	3.46e-184	MSTRG.8613	Boleac.CG.SB_v3.S347.g08121	CPVL
1.77712	1.88e-198	MSTRG.6867	Boleac.CG.SB_v3.S27.g06396	HPSE
1.76085	7.78e-102	MSTRG.15446	Boleac.CG.SB_v3.S84.g14645	PSAP
1.75837	1.65e-98	MSTRG.6172	Boleac.CG.SB_v3.S240.g05742	CTSB
1.72639	3.89e-105	MSTRG.4347	Boleac.CG.SB_v3.S18.g03964	TMEM192
1.72228	6.88e-118	MSTRG.10674	Boleac.CG.SB_v3.S46.g10135	NEK5
1.69622	8.46e-110	MSTRG.1764	Boleac.CG.SB_v3.S120.g01656	OMA1
1.69622	8.46e-110	MSTRG.1764	Boleac.CG.SB_v3.S120.g01655	TRMT10A
1.65718	3.49e-108	MSTRG.4256	Boleac.CG.SB_v3.S178.g03884	ATP6V1C1
1.65711	1.27e-183	MSTRG.3823	Boleac.CG.SB_v3.S165.g03513	GSTA1
1.65707	2.98e-79	MSTRG.10830	Boleac.CG.SB_v3.S47.g10285	UPP1
1.64759	3.7e-105	MSTRG.7144	Boleac.CG.SB_v3.S281.g06653	AC093525.1
1.64759	3.7e-105	MSTRG.7144	Boleac.CG.SB_v3.S281.g06656	DDI1
1.64299	3.56e-180	MSTRG.15324	Boleac.CG.SB_v3.S820.g14533	PLAC8
1.61297	1.99e-141	MSTRG.4267	Boleac.CG.SB_v3.S178.g03891	GGT1
1.61041	6.03e-92	MSTRG.76	Boleac.CG.SB_v3.S0.g00080	LAP3
1.60003	3.79e-139	MSTRG.9035	Boleac.CG.SB_v3.S37.g08501	ENOSF1
1.57692	1.52e-80	MSTRG.7401	Boleac.CG.SB_v3.S291.g06906	ALDH1A1
1.558	6.25e-96	MSTRG.2885	Boleac.CG.SB_v3.S141.g02692	CTSC
1.558	6.25e-96	MSTRG.2885	Boleac.CG.SB_v3.S141.g02687	DESI1
1.52828	6.7e-100	MSTRG.9354	Boleac.CG.SB_v3.S39.g08844	CLTB
1.52828	6.7e-100	MSTRG.9354	Boleac.CG.SB_v3.S39.g08843	ATP5F1B
1.51831	2.28e-103	MSTRG.15997	Boleac.CG.SB_v3.S90.g15188	CNFN
1.50842	3.83e-74	MSTRG.8587	Boleac.CG.SB_v3.S344.g08089	CALR
1.50445	3.72e-93	MSTRG.296	Boleac.CG.SB_v3.S1.g00290	TM7SF3
1.50086	6.16e-73	MSTRG.4223	Boleac.CG.SB_v3.S176.g03844	GLUD1
1.49776	4.24e-63	MSTRG.11940	Boleac.CG.SB_v3.S540.g11386	FAHD1
1.48462	5.92e-79	MSTRG.8203	Boleac.CG.SB_v3.S324.g07712	TXNDC17
1.4675	1.95e-80	MSTRG.5923	Boleac.CG.SB_v3.S230.g05475	MS4A18
1.44908	2.43e-70	MSTRG.2343	Boleac.CG.SB_v3.S13.g02197	AC012254.2
1.43665	3.33e-78	MSTRG.5885	Boleac.CG.SB_v3.S23.g05447	ATP5F1B
1.40809	9.71e-101	MSTRG.8488	Boleac.CG.SB_v3.S34.g07994	NPC2
1.37298	3.48e-52	MSTRG.8545	Boleac.CG.SB_v3.S341.g08046	C11orf54
1.36257	4.83e-68	MSTRG.14040	Boleac.CG.SB_v3.S700.g13369	ATP6V0B
1.36044	8.02e-78	MSTRG.2335	Boleac.CG.SB_v3.S13.g02171	CORO1A
1.3416	2.35e-67	MSTRG.6879	Boleac.CG.SB_v3.S27.g06406	FPGT-TNNI3K
1.29722	2.12e-50	MSTRG.3295	Boleac.CG.SB_v3.S150.g03031	ZC3HC1
1.2878	4.35e-66	MSTRG.4157	Boleac.CG.SB_v3.S174.g03780	SNX2
1.28481	1.17e-69	MSTRG.8903	Boleac.CG.SB_v3.S363.g08375	SLMAP
1.27503	1.28e-50	MSTRG.11776	Boleac.CG.SB_v3.S53.g11240	COMMD2
1.26156	2.75e-63	MSTRG.10960	Boleac.CG.SB_v3.S479.g10406	Boleac.CG.SB_v3.S479.g10406
1.25145	2.75e-41	MSTRG.6431	Boleac.CG.SB_v3.S25.g05988	BOP1
1.23353	6.38e-71	MSTRG.7345	Boleac.CG.SB_v3.S29.g06851	SH3BGR
1.2197	1.84e-51	MSTRG.8954	Boleac.CG.SB_v3.S366.g08428	ATP6AP2
1.21593	6.13e-51	MSTRG.1855	Boleac.CG.SB_v3.S121.g01731	LAMTOR5
1.21394	4.59e-84	MSTRG.5879	Boleac.CG.SB_v3.S23.g05442	CNN1
1.18773	1.97e-29	MSTRG.10343	Boleac.CG.SB_v3.S441.g09830	CD53
1.18228	2.41e-54	MSTRG.3505	Boleac.CG.SB_v3.S156.g03217	RBMS1
1.18046	2.89e-46	MSTRG.3316	Boleac.CG.SB_v3.S151.g03047	ARHGDIA
1.1704	5.21e-66	MSTRG.2039	Boleac.CG.SB_v3.S125.g01903	SEPT4
1.16885	1.8e-53	MSTRG.9411	Boleac.CG.SB_v3.S390.g08905	SNX32
1.16872	5.91e-34	MSTRG.558	Boleac.CG.SB_v3.S102.g00517	SLC6A11
1.16872	5.91e-34	MSTRG.558	Boleac.CG.SB_v3.S102.g00519	DERA
1.16736	3.24e-40	MSTRG.12377	Boleac.CG.SB_v3.S573.g11773	AKR1C3
1.16412	3.41e-37	MSTRG.2848	Boleac.CG.SB_v3.S140.g02657	ATP6V1F
1.16271	7.27e-41	MSTRG.3155	Boleac.CG.SB_v3.S148.g02922	PURA
1.15624	1.33e-40	MSTRG.10067	Boleac.CG.SB_v3.S426.g09564	VPS41
1.15624	1.33e-40	MSTRG.10067	Boleac.CG.SB_v3.S426.g09566	PITPNA
1.15006	4.21e-71	MSTRG.3189	Boleac.CG.SB_v3.S149.g02944	ARPC2
1.13346	1.28e-142	MSTRG.8400	Boleac.CG.SB_v3.S333.g07909	ACTB
1.13346	1.28e-142	MSTRG.8400	Boleac.CG.SB_v3.S333.g07910	ACTB
1.13346	1.28e-142	MSTRG.8400	Boleac.CG.SB_v3.S333.g07911	ACTA1
1.11705	1.16e-51	MSTRG.2130	Boleac.CG.SB_v3.S127.g01994	Boleac.CG.SB_v3.S127.g01994
1.11489	1.3e-45	MSTRG.2476	Boleac.CG.SB_v3.S133.g02314	CAT
1.10557	1.16e-58	MSTRG.7473	Boleac.CG.SB_v3.S294.g06967	CTSH
1.09992	4.2e-37	MSTRG.9616	Boleac.CG.SB_v3.S4.g09117	ADGRB2
1.08313	6.25e-70	MSTRG.13749	Boleac.CG.SB_v3.S680.g13090	OSTC
1.07011	1.49e-33	MSTRG.9428	Boleac.CG.SB_v3.S391.g08926	ACBD7
1.06679	7.41e-38	MSTRG.13916	Boleac.CG.SB_v3.S7.g13250	LEPROT
1.05331	2.45e-76	MSTRG.15757	Boleac.CG.SB_v3.S88.g14958	ARPC4
1.04335	4.95e-71	MSTRG.478	Boleac.CG.SB_v3.S101.g00456	MYL1
1.03318	6.59e-63	MSTRG.1419	Boleac.CG.SB_v3.S1148.g01315	ARPC1A
1.03308	6.4e-56	MSTRG.12749	Boleac.CG.SB_v3.S6.g12163	MYL12A
1.0328	3.12e-33	MSTRG.5484	Boleac.CG.SB_v3.S215.g05032	IQGAP1
1.02936	3.12e-55	MSTRG.1454	Boleac.CG.SB_v3.S1150.g01351	HSD17B4
1.01448	4.05e-10	MSTRG.205	Boleac.CG.SB_v3.S1.g00209	RPS27A
1.01187	1.49e-30	MSTRG.4720	Boleac.CG.SB_v3.S193.g04325	CDC42
1.01019	1.64e-44	MSTRG.303	Boleac.CG.SB_v3.S10.g00297	BCS1L
0.997233	3.66e-36	MSTRG.11727	Boleac.CG.SB_v3.S526.g11191	VPS29
0.992291	3.27e-156	MSTRG.2128	Boleac.CG.SB_v3.S127.g01995	Boleac.CG.SB_v3.S127.g01995
0.986869	1.37e-39	MSTRG.6824	Boleac.CG.SB_v3.S27.g06351	LCP1
0.981452	8.99e-40	MSTRG.9060	Boleac.CG.SB_v3.S37.g08524	MYH10
0.976462	3.9e-24	MSTRG.6672	Boleac.CG.SB_v3.S260.g06216	AIMP1
0.967917	1.02e-22	MSTRG.9124	Boleac.CG.SB_v3.S372.g08589	DCXR
0.947957	5.21e-28	MSTRG.7049	Boleac.CG.SB_v3.S279.g06564	NANP
0.938856	1.51e-38	MSTRG.13496	Boleac.CG.SB_v3.S66.g12855	SEC61B
0.934804	9.72e-32	MSTRG.7308	Boleac.CG.SB_v3.S29.g06812	ARPC3
0.918424	1.95e-24	MSTRG.215	Boleac.CG.SB_v3.S1.g00214	SLC31A1
0.916705	5e-29	MSTRG.5487	Boleac.CG.SB_v3.S216.g05051	SNX30
0.911275	1.06e-24	MSTRG.868	Boleac.CG.SB_v3.S1065.g00781	CPLX1
0.908728	5.11e-29	MSTRG.15193	Boleac.CG.SB_v3.S81.g14422	AC129492.3
0.901551	7.99e-25	MSTRG.2829	Boleac.CG.SB_v3.S140.g02651	SERP1
0.901369	1.11e-21	MSTRG.4309	Boleac.CG.SB_v3.S18.g03933	AP1S1
0.90106	2.82e-23	MSTRG.15208	Boleac.CG.SB_v3.S81.g14444	BCAS4
0.896929	2.45e-22	MSTRG.16159	Boleac.CG.SB_v3.S92.g15329	AP3S1
0.89482	5.66e-24	MSTRG.10347	Boleac.CG.SB_v3.S442.g09833	GRN
0.8777	4.65e-40	MSTRG.3665	Boleac.CG.SB_v3.S160.g03379	ACTN2
0.875509	2.86e-23	MSTRG.15406	Boleac.CG.SB_v3.S831.g14613	HYKK
0.875509	2.86e-23	MSTRG.15406	Boleac.CG.SB_v3.S831.g14612	Boleac.CG.SB_v3.S831.g14612
0.875503	4.05e-22	MSTRG.15110	Boleac.CG.SB_v3.S80.g14330	YIPF5
0.868877	2.31e-70	MSTRG.8350	Boleac.CG.SB_v3.S33.g07867	RIDA
0.862897	9.73e-22	MSTRG.14648	Boleac.CG.SB_v3.S76.g13917	KTN1
0.857727	2.13e-20	MSTRG.8715	Boleac.CG.SB_v3.S351.g08211	GPX4
0.855754	2.06e-22	MSTRG.11313	Boleac.CG.SB_v3.S5.g10763	RAB7A
0.847474	4.94e-16	MSTRG.8449	Boleac.CG.SB_v3.S337.g07954	CD164
0.837172	5.68e-16	MSTRG.15610	Boleac.CG.SB_v3.S86.g14827	LAPTM4A
0.831167	5.83e-26	MSTRG.5704	Boleac.CG.SB_v3.S222.g05261	EMC7
0.830717	4.3e-22	MSTRG.4986	Boleac.CG.SB_v3.S2.g04593	SLC13A3
0.829374	1.81e-16	MSTRG.13594	Boleac.CG.SB_v3.S67.g12956	CHM
0.820556	1.13e-22	MSTRG.11370	Boleac.CG.SB_v3.S50.g10829	CDC40
0.812653	9.23e-27	MSTRG.244	Boleac.CG.SB_v3.S1.g00243	AC138811.2
0.809804	1.88e-19	MSTRG.347	Boleac.CG.SB_v3.S10.g00337	BICC1
0.804011	5.98e-39	MSTRG.7403	Boleac.CG.SB_v3.S291.g06908	UQCRB
0.786646	5.8e-24	MSTRG.2613	Boleac.CG.SB_v3.S136.g02442	NDUFB9
0.780373	3.02e-18	MSTRG.10139	Boleac.CG.SB_v3.S43.g09648	HIP1
0.771327	1.72e-17	MSTRG.210	Boleac.CG.SB_v3.S1.g00212	PKLR
0.767294	2.95e-31	MSTRG.5888	Boleac.CG.SB_v3.S23.g05456	PRDX1
0.766965	4.52e-55	MSTRG.3783	Boleac.CG.SB_v3.S164.g03474	ATP5MG
0.746025	3.05e-34	MSTRG.9749	Boleac.CG.SB_v3.S406.g09257	SSR3
0.736097	1.03e-17	MSTRG.9440	Boleac.CG.SB_v3.S391.g08932	RAB1A
0.726986	2.31e-36	MSTRG.6880	Boleac.CG.SB_v3.S27.g06407	SOD1
0.723229	4.71e-107	MSTRG.15938	Boleac.CG.SB_v3.S9.g15139	Boleac.CG.SB_v3.S9.g15139
0.720228	1.22e-18	MSTRG.13693	Boleac.CG.SB_v3.S678.g13044	ANKRD17
0.717521	2.6e-14	MSTRG.6069	Boleac.CG.SB_v3.S237.g05631	GOT1
0.717521	2.6e-14	MSTRG.6069	Boleac.CG.SB_v3.S237.g05632	TMEM245
0.712345	2.85e-20	MSTRG.7375	Boleac.CG.SB_v3.S290.g06880	AC113404.3
0.709494	2.6e-11	MSTRG.1736	Boleac.CG.SB_v3.S12.g01629	RPL24
0.708722	1.86e-17	MSTRG.16128	Boleac.CG.SB_v3.S916.g15295	ACTB
0.700897	3.46e-14	MSTRG.10612	Boleac.CG.SB_v3.S457.g10083	ABRA
0.667568	1.9e-12	MSTRG.4771	Boleac.CG.SB_v3.S194.g04374	KIAA0930
0.663654	1.07e-23	MSTRG.16670	Boleac.CG.SB_v3.S99.g15789	UQCRHL
0.651849	3.65e-14	MSTRG.14513	Boleac.CG.SB_v3.S748.g13805	RPN1
0.649703	4.73e-11	MSTRG.3836	Boleac.CG.SB_v3.S165.g03522	NDUFA8
0.648921	5.81e-35	MSTRG.8719	Boleac.CG.SB_v3.S352.g08217	TMEM258
0.643416	1.41e-12	MSTRG.6391	Boleac.CG.SB_v3.S25.g05959	SEPT6
0.635213	3.84e-28	MSTRG.1031	Boleac.CG.SB_v3.S1095.g00937	BANK1
0.633437	3.65e-16	MSTRG.2654	Boleac.CG.SB_v3.S137.g02482	NDUFS4
0.63262	2.69e-11	MSTRG.4761	Boleac.CG.SB_v3.S194.g04372	RAB10
0.63262	2.69e-11	MSTRG.4761	Boleac.CG.SB_v3.S194.g04370	SERINC1
0.627342	3.47e-27	MSTRG.6151	Boleac.CG.SB_v3.S24.g05715	ATP5PD
0.625578	4.52e-19	MSTRG.4204	Boleac.CG.SB_v3.S176.g03832	TCAIM
0.623201	5.8e-08	MSTRG.2846	Boleac.CG.SB_v3.S140.g02662	AC058822.1
0.619889	1.65e-12	MSTRG.9790	Boleac.CG.SB_v3.S41.g09294	MGST1
0.61499	9.4e-08	MSTRG.13906	Boleac.CG.SB_v3.S7.g13243	AP1M1
0.611078	1.74e-10	MSTRG.13943	Boleac.CG.SB_v3.S7.g13275	SEPT7
0.601521	1.5e-15	MSTRG.5866	Boleac.CG.SB_v3.S23.g05434	ATP5F1A
0.598107	4.44e-18	MSTRG.9497	Boleac.CG.SB_v3.S396.g08989	NDUFC2
0.594886	2.94e-11	MSTRG.5819	Boleac.CG.SB_v3.S229.g05368	ARF1
0.594886	2.94e-11	MSTRG.5819	Boleac.CG.SB_v3.S229.g05370	GRWD1
0.59191	9.92e-06	MSTRG.6365	Boleac.CG.SB_v3.S249.g05934	RBX1
0.576455	4.14e-06	MSTRG.28	Boleac.CG.SB_v3.S0.g00024	ARFGAP2
0.572941	8.35e-21	MSTRG.4567	Boleac.CG.SB_v3.S189.g04179	COX6B1
0.57251	2.87e-08	MSTRG.2202	Boleac.CG.SB_v3.S128.g02056	Boleac.CG.SB_v3.S128.g02056
0.57197	0.000327718	MSTRG.13728	Boleac.CG.SB_v3.S68.g13070	HSPA1A
0.570905	0.00203374	MSTRG.7979	Boleac.CG.SB_v3.S311.g07478	NIPSNAP1
0.565986	1.93e-56	MSTRG.10344	Boleac.CG.SB_v3.S440.g09826	ITIH2
0.565463	6.49e-05	MSTRG.3765	Boleac.CG.SB_v3.S163.g03459	ARFRP1
0.565242	7.87e-05	MSTRG.13932	Boleac.CG.SB_v3.S7.g13263	GTPBP10
0.564673	5.32e-06	MSTRG.1836	Boleac.CG.SB_v3.S121.g01710	GAPDH
0.555548	1.84e-05	MSTRG.120	Boleac.CG.SB_v3.S0.g00124	RHOA
0.529135	6.41e-07	MSTRG.6038	Boleac.CG.SB_v3.S235.g05592	LDHAL6A
0.529042	2.51e-25	MSTRG.3328	Boleac.CG.SB_v3.S151.g03061	COX5B
0.528651	3.41e-05	MSTRG.7609	Boleac.CG.SB_v3.S3.g07102	GMFB
0.525901	2.51e-06	MSTRG.10441	Boleac.CG.SB_v3.S449.g09918	DCXR
0.522027	2.15e-05	MSTRG.10145	Boleac.CG.SB_v3.S43.g09652	EIF2S2
0.522027	2.15e-05	MSTRG.10145	Boleac.CG.SB_v3.S43.g09653	RAB11A
0.51271	1.42e-09	MSTRG.1317	Boleac.CG.SB_v3.S113.g01215	COX5A
0.511417	1.09e-08	MSTRG.10565	Boleac.CG.SB_v3.S453.g10033	NDUFB11
0.504931	0.220282	MSTRG.6899	Boleac.CG.SB_v3.S270.g06432	TNFAIP3; VCPIP1; WDR83OS
0.504501	3.02e-05	MSTRG.14534	Boleac.CG.SB_v3.S75.g13827	GNB1; GNB2; GNB4
0.503726	0.0018214	MSTRG.9732	Boleac.CG.SB_v3.S405.g09235	ISCU
\

## Sheet: Cl3_DEGs
avg_log2FC	p_val_adj	stringtie_id	boleac_id		ID
6.10617	0	MSTRG.8244	Boleac.CG.SB_v3.S327.g07754		FCN2
5.10211	0	MSTRG.1206	Boleac.CG.SB_v3.S111.g01099		KLRF1
5.09413	0	MSTRG.5974	Boleac.CG.SB_v3.S232.g05515		COL6A2
4.89095	0	MSTRG.6915	Boleac.CG.SB_v3.S271.g06448		Boleac.CG.SB_v3.S271.g06448
3.92292	0	MSTRG.991	Boleac.CG.SB_v3.S109.g00905		TNFSF10
3.71839	0	MSTRG.10287	Boleac.CG.SB_v3.S437.g09775		FBN1
3.46508	0	MSTRG.9091	Boleac.CG.SB_v3.S370.g08560		Boleac.CG.SB_v3.S370.g08560
3.42202	0	MSTRG.12741	Boleac.CG.SB_v3.S6.g12148		COL12A1
3.09069	0	MSTRG.10153	Boleac.CG.SB_v3.S43.g09667		LAMA1
3.04588	0	MSTRG.8580	Boleac.CG.SB_v3.S343.g08079		FCN1
2.89792	0	MSTRG.12561	Boleac.CG.SB_v3.S587.g11955		MRC1
2.8473	1.2e-268	MSTRG.14521	Boleac.CG.SB_v3.S748.g13799		EDIL3
2.80242	2.57e-247	MSTRG.10294	Boleac.CG.SB_v3.S439.g09786		GPX3
2.76745	0	MSTRG.12759	Boleac.CG.SB_v3.S6.g12172		Boleac.CG.SB_v3.S6.g12172
2.75507	0	MSTRG.3770	Boleac.CG.SB_v3.S163.g03458		MUC5AC
2.48167	2.45e-212	MSTRG.9054	Boleac.CG.SB_v3.S37.g08521		LRP4
2.39627	3.31e-168	MSTRG.205	Boleac.CG.SB_v3.S1.g00209		RPS27A
2.37856	1.2e-227	MSTRG.1672	Boleac.CG.SB_v3.S12.g01558		LAMB1
2.36792	1.14e-131	MSTRG.10941	Boleac.CG.SB_v3.S477.g10383		TGM2
2.17828	6.45e-259	MSTRG.7957	Boleac.CG.SB_v3.S310.g07449		HABP2
2.13966	1.12e-272	MSTRG.1485	Boleac.CG.SB_v3.S116.g01373		RGS21
2.13157	1.69e-236	MSTRG.6532	Boleac.CG.SB_v3.S255.g06089		HGF
2.11903	1.92e-240	MSTRG.13637	Boleac.CG.SB_v3.S670.g12998		CTRB1
2.08789	4.17e-267	MSTRG.6917	Boleac.CG.SB_v3.S271.g06445		CRISPLD2
1.98539	4.63e-176	MSTRG.8532	Boleac.CG.SB_v3.S340.g08036		LAMC1
1.95963	3.02e-142	MSTRG.12169	Boleac.CG.SB_v3.S56.g11606		ANGPTL1
1.93668	8.32e-108	MSTRG.2336	Boleac.CG.SB_v3.S13.g02170		COL6A5
1.89734	2.37e-79	MSTRG.3798	Boleac.CG.SB_v3.S164.g03493		CALU
1.78092	5.24e-92	MSTRG.11970	Boleac.CG.SB_v3.S543.g11417		IFITM1
1.76725	2.31e-136	MSTRG.14269	Boleac.CG.SB_v3.S72.g13582		NOVA1
1.76272	2.89e-92	MSTRG.4569	Boleac.CG.SB_v3.S189.g04189		AP1M1
1.70882	1.92e-107	MSTRG.2902	Boleac.CG.SB_v3.S141.g02707		CHADL
1.58059	1.46e-58	MSTRG.7926	Boleac.CG.SB_v3.S31.g07404		RELN
1.58059	1.46e-58	MSTRG.7926	Boleac.CG.SB_v3.S31.g07405		ALDH3A1
1.45992	4.65e-57	MSTRG.3790	Boleac.CG.SB_v3.S164.g03490		ADA
1.32186	5.26e-45	MSTRG.9411	Boleac.CG.SB_v3.S390.g08905		SNX32
1.18691	3.05e-28	MSTRG.12542	Boleac.CG.SB_v3.S584.g11931		CLTA
1.15548	7.02e-95	MSTRG.9364	Boleac.CG.SB_v3.S39.g08857		CTSK
1.09678	1.22e-36	MSTRG.7164	Boleac.CG.SB_v3.S283.g06678		BRK1
1.05545	1.52e-22	MSTRG.6502	Boleac.CG.SB_v3.S253.g06067		UPP1
1.04356	6.52e-25	MSTRG.6588	Boleac.CG.SB_v3.S258.g06141		GNAI1
1.03099	2.4e-25	MSTRG.11283	Boleac.CG.SB_v3.S5.g10730		AKAP7
1.02845	3.73e-27	MSTRG.5545	Boleac.CG.SB_v3.S218.g05095		CALR
1.02571	2.29e-29	MSTRG.5356	Boleac.CG.SB_v3.S210.g04931		CLTC
0.981619	4.87e-30	MSTRG.7909	Boleac.CG.SB_v3.S31.g07396		CDNF
0.930929	1.12e-16	MSTRG.13693	Boleac.CG.SB_v3.S678.g13044		ANKRD17
0.914387	6.36e-16	MSTRG.12377	Boleac.CG.SB_v3.S573.g11773		AKR1C3
0.913464	3.02e-25	MSTRG.3451	Boleac.CG.SB_v3.S154.g03162		CREB3L4
0.851689	1.7e-44	MSTRG.13625	Boleac.CG.SB_v3.S67.g12990		PPIA
0.833585	2.26e-10	MSTRG.10340	Boleac.CG.SB_v3.S441.g09831		CD151
0.831609	5.98e-13	MSTRG.3329	Boleac.CG.SB_v3.S151.g03058		P4HB
0.814177	6.39e-15	MSTRG.1974	Boleac.CG.SB_v3.S124.g01842		PHYH
0.810405	1.76e-12	MSTRG.14648	Boleac.CG.SB_v3.S76.g13917		KTN1
0.765745	1.14e-31	MSTRG.10344	Boleac.CG.SB_v3.S440.g09824		GLUD1
0.765745	1.14e-31	MSTRG.10344	Boleac.CG.SB_v3.S440.g09826		ITIH2
0.760189	5.49e-10	MSTRG.11468	Boleac.CG.SB_v3.S507.g10916		HSPA2
0.751156	3.07e-10	MSTRG.2355	Boleac.CG.SB_v3.S130.g02209		SELENOK
0.735943	7.3e-07	MSTRG.378	Boleac.CG.SB_v3.S10.g00374		HSP90AA1
0.719591	2.07e-09	MSTRG.6265	Boleac.CG.SB_v3.S244.g05837		ABCB10
0.719591	2.07e-09	MSTRG.6265	Boleac.CG.SB_v3.S244.g05838		GATM
0.716451	1.71e-14	MSTRG.7387	Boleac.CG.SB_v3.S290.g06888		GSTM1
0.714957	1.67e-10	MSTRG.6391	Boleac.CG.SB_v3.S25.g05959		SEPT6
0.693021	7.96e-06	MSTRG.10343	Boleac.CG.SB_v3.S441.g09830		CD53
0.666273	9.87e-07	MSTRG.5923	Boleac.CG.SB_v3.S230.g05475		MS4A18
0.663509	2.44e-11	MSTRG.2039	Boleac.CG.SB_v3.S125.g01903		SEPT4
0.654774	3.09e-23	MSTRG.13749	Boleac.CG.SB_v3.S680.g13090		OSTC
0.637159	2.07e-10	MSTRG.1575	Boleac.CG.SB_v3.S118.g01461		ATF4
0.61767	0.0025462	MSTRG.9030	Boleac.CG.SB_v3.S37.g08493		DDOST
0.615961	3.58e-07	MSTRG.13943	Boleac.CG.SB_v3.S7.g13275		SEPT5
0.574747	7.88e-15	MSTRG.8719	Boleac.CG.SB_v3.S352.g08217		TMEM258
0.573728	6.99e-07	MSTRG.5364	Boleac.CG.SB_v3.S211.g04945		DNAL4
0.56767	0.0117569	MSTRG.7609	Boleac.CG.SB_v3.S3.g07102		GMFB
0.556407	0.0350939	MSTRG.463	Boleac.CG.SB_v3.S101.g00445		RPN2
0.538957	4.1e-09	MSTRG.9018	Boleac.CG.SB_v3.S369.g08475		GNG10
0.528646	4.46e-15	MSTRG.10451	Boleac.CG.SB_v3.S449.g09924		TUBA3C
0.526041	8.65e-10	MSTRG.9749	Boleac.CG.SB_v3.S406.g09257		SSR3
0.517667	4.58e-07	MSTRG.14835	Boleac.CG.SB_v3.S78.g14070		LAMP1
0.513824	0.0500402	MSTRG.2829	Boleac.CG.SB_v3.S140.g02651		SERP1
0.504808	0.00416254	MSTRG.11727	Boleac.CG.SB_v3.S526.g11191		VPS29

## Sheet: Cl4_DEGs
avg_log2FC	p_val_adj	stringtie_id	boleac_id	ID
8.08391	0	MSTRG.4644	Boleac.CG.SB_v3.S19.g04246	PRSS2
7.98818	0	MSTRG.4100	Boleac.CG.SB_v3.S172.g03753	CTRB1
7.33686	0	MSTRG.8655	Boleac.CG.SB_v3.S35.g08162	CPA2
6.60721	0	MSTRG.13954	Boleac.CG.SB_v3.S7.g13291	GPX3
6.46645	0	MSTRG.16230	Boleac.CG.SB_v3.S93.g15392	ENDOU
6.41085	0	MSTRG.9576	Boleac.CG.SB_v3.S4.g09071	PRSS2
6.30475	0	MSTRG.4319	Boleac.CG.SB_v3.S18.g03938	CTRB2
6.05295	0	MSTRG.4825	Boleac.CG.SB_v3.S196.g04430	Boleac.CG.SB_v3.S196.g04430
6.00892	0	MSTRG.3019	Boleac.CG.SB_v3.S144.g02794	CTSD
5.91957	0	MSTRG.2992	Boleac.CG.SB_v3.S144.g02777	LYG1
5.61598	0	MSTRG.1818	Boleac.CG.SB_v3.S121.g01696	ALOX5
5.21746	0	MSTRG.834	Boleac.CG.SB_v3.S106.g00751	DNASE1
5.16974	0	MSTRG.11732	Boleac.CG.SB_v3.S526.g11194	Boleac.CG.SB_v3.S526.g11194
4.8153	0	MSTRG.7711	Boleac.CG.SB_v3.S30.g07191	AMY1A
4.76081	0	MSTRG.10660	Boleac.CG.SB_v3.S46.g10124	GPX3
4.72837	0	MSTRG.16122	Boleac.CG.SB_v3.S914.g15291	CPA1
4.67655	0	MSTRG.189	Boleac.CG.SB_v3.S1.g00197	Boleac.CG.SB_v3.S1.g00197
4.41118	0	MSTRG.6382	Boleac.CG.SB_v3.S25.g05948	CD209
4.29426	0	MSTRG.55	Boleac.CG.SB_v3.S0.g00052	ADGRB2
3.54111	0	MSTRG.5299	Boleac.CG.SB_v3.S21.g04874	Boleac.CG.SB_v3.S21.g04874
3.4735	0	MSTRG.445	Boleac.CG.SB_v3.S101.g00429	AQP4
3.45425	0	MSTRG.7911	Boleac.CG.SB_v3.S31.g07401	MGAM
3.3311	0	MSTRG.8482	Boleac.CG.SB_v3.S339.g07977	FBXL5
3.21442	0	MSTRG.2532	Boleac.CG.SB_v3.S134.g02362	CLEC4G
3.04479	0	MSTRG.9086	Boleac.CG.SB_v3.S370.g08558	EMP1
3.0422	0	MSTRG.1129	Boleac.CG.SB_v3.S110.g01051	AMY1A
2.51289	6.76e-261	MSTRG.119	Boleac.CG.SB_v3.S0.g00123	PPT1
2.34008	0	MSTRG.16449	Boleac.CG.SB_v3.S96.g15583	ADH1C
2.2146	0	MSTRG.14027	Boleac.CG.SB_v3.S70.g13357	Boleac.CG.SB_v3.S70.g13357
1.94564	0	MSTRG.8602	Boleac.CG.SB_v3.S347.g08113	EIF4EBP2
1.90972	0	MSTRG.3455	Boleac.CG.SB_v3.S154.g03166	CLPS
1.81457	0	MSTRG.8370	Boleac.CG.SB_v3.S33.g07862	ACP5
1.79026	6.4e-194	MSTRG.4814	Boleac.CG.SB_v3.S196.g04426	CBS
1.71275	1.04e-121	MSTRG.12218	Boleac.CG.SB_v3.S560.g11643	DOCK1
1.69471	5.54e-186	MSTRG.12552	Boleac.CG.SB_v3.S587.g11953	ALDH1A1
1.60592	2.25e-97	MSTRG.12116	Boleac.CG.SB_v3.S555.g11568	AHCY
1.57578	0	MSTRG.4209	Boleac.CG.SB_v3.S176.g03836	MAT1A
1.51566	0	MSTRG.7466	Boleac.CG.SB_v3.S294.g06963	BBOX1
1.48635	1.25e-138	MSTRG.877	Boleac.CG.SB_v3.S1067.g00787	ACTA2
1.464	2.35e-196	MSTRG.9736	Boleac.CG.SB_v3.S405.g09238	GAMT
1.44126	6.93e-66	MSTRG.4610	Boleac.CG.SB_v3.S19.g04206	Boleac.CG.SB_v3.S19.g04206
1.44126	6.93e-66	MSTRG.4610	Boleac.CG.SB_v3.S19.g04209	ANPEP
1.44126	6.93e-66	MSTRG.4610	Boleac.CG.SB_v3.S19.g04208	HIGD1A
1.43877	3.15e-110	MSTRG.3655	Boleac.CG.SB_v3.S16.g03369	SULT1B1
1.41078	8.39e-196	MSTRG.12713	Boleac.CG.SB_v3.S6.g12129	BDH1
1.40005	3.92e-86	MSTRG.7334	Boleac.CG.SB_v3.S29.g06838	MALRD1
1.36322	1.57e-74	MSTRG.11568	Boleac.CG.SB_v3.S511.g11000	FBN1
1.36322	1.57e-74	MSTRG.11568	Boleac.CG.SB_v3.S511.g11001	SDE2
1.34327	1.07e-72	MSTRG.12334	Boleac.CG.SB_v3.S57.g11743	AC073896.1
1.31757	2.08e-140	MSTRG.11582	Boleac.CG.SB_v3.S514.g11021	ANXA13
1.30469	2.42e-124	MSTRG.5918	Boleac.CG.SB_v3.S230.g05472	A1CF
1.26099	1.92e-81	MSTRG.4596	Boleac.CG.SB_v3.S19.g04201	ADK
1.22034	5.09e-86	MSTRG.831	Boleac.CG.SB_v3.S106.g00745	ATP5MC1
1.19893	1.48e-81	MSTRG.11070	Boleac.CG.SB_v3.S485.g10510	CHKB
1.17988	6.39e-97	MSTRG.14471	Boleac.CG.SB_v3.S742.g13763	AKR1A1
1.16655	1.01e-62	MSTRG.4856	Boleac.CG.SB_v3.S197.g04470	CSAD
1.12408	5.35e-128	MSTRG.13839	Boleac.CG.SB_v3.S69.g13166	ADH1A
1.08218	2.75e-78	MSTRG.10452	Boleac.CG.SB_v3.S449.g09924	TUBA3C
1.05438	3.85e-21	MSTRG.3609	Boleac.CG.SB_v3.S16.g03321	ACTA1
1.05438	3.85e-21	MSTRG.3609	Boleac.CG.SB_v3.S16.g03322	AC244197.3
1.04927	6.71e-57	MSTRG.10601	Boleac.CG.SB_v3.S456.g10063	SHMT1
1.03036	3.25e-36	MSTRG.3196	Boleac.CG.SB_v3.S149.g02951	PSAT1
1.00253	1.93e-51	MSTRG.4819	Boleac.CG.SB_v3.S196.g04427	BLVRA
0.927717	7.43e-33	MSTRG.13553	Boleac.CG.SB_v3.S665.g12925	Boleac.CG.SB_v3.S665.g12925
0.90769	6.64e-21	MSTRG.9790	Boleac.CG.SB_v3.S41.g09294	MGST1
0.899166	4.4e-54	MSTRG.1862	Boleac.CG.SB_v3.S1212.g01735	COMT
0.77038	2.86e-40	MSTRG.3825	Boleac.CG.SB_v3.S165.g03515	GSTA2
0.77016	6.14e-11	MSTRG.1454	Boleac.CG.SB_v3.S1150.g01351	HSD17B4
0.764324	2.8e-22	MSTRG.4372	Boleac.CG.SB_v3.S18.g03988	RTN1
0.656718	1.07e-11	MSTRG.5855	Boleac.CG.SB_v3.S23.g05420	ATP1A1
0.654821	1.52e-07	MSTRG.1986	Boleac.CG.SB_v3.S124.g01850	GSTM3
0.580829	5.04e-11	MSTRG.8715	Boleac.CG.SB_v3.S351.g08211	GPX4
0.558331	2.7e-05	MSTRG.9143	Boleac.CG.SB_v3.S374.g08622	ACAA1
0.537545	1.87e-18	MSTRG.16607	Boleac.CG.SB_v3.S98.g15740	HPGD
0.524118	0.000148017	MSTRG.4264	Boleac.CG.SB_v3.S178.g03893	SLC2A10
0.50715	2.78e-14	MSTRG.966	Boleac.CG.SB_v3.S1080.g00874	LGALS9

## Sheet: Cl5_DEGs
avg_log2FC	p_val_adj	stringtie_id	boleac_id	ID
3.3693	0	MSTRG.11582	Boleac.CG.SB_v3.S514.g11021	ANXA13
2.82907	0	MSTRG.5784	Boleac.CG.SB_v3.S227.g05346	AKR1A1
2.65465	3.29e-267	MSTRG.15484	Boleac.CG.SB_v3.S844.g14691	CANT1
2.58256	0	MSTRG.877	Boleac.CG.SB_v3.S1067.g00787	ACTA2
2.37752	7.95e-243	MSTRG.5918	Boleac.CG.SB_v3.S230.g05472	A1CF
2.36593	2.72e-217	MSTRG.9606	Boleac.CG.SB_v3.S4.g09111	PITRM1
2.29357	1.82e-251	MSTRG.16540	Boleac.CG.SB_v3.S97.g15663	CLDN14
2.1327	8.95e-218	MSTRG.7389	Boleac.CG.SB_v3.S290.g06888	GSTM1
2.02759	1.77e-233	MSTRG.3469	Boleac.CG.SB_v3.S155.g03174	DES
2.01446	8.64e-210	MSTRG.11675	Boleac.CG.SB_v3.S52.g11119	Boleac.CG.SB_v3.S52.g11119
1.88232	4.16e-226	MSTRG.10127	Boleac.CG.SB_v3.S43.g09634	TUBA1A
1.81767	3.06e-152	MSTRG.3753	Boleac.CG.SB_v3.S163.g03451	CD53
1.73137	8.6e-72	MSTRG.3825	Boleac.CG.SB_v3.S165.g03515	GSTA2
1.72497	7.37e-140	MSTRG.13009	Boleac.CG.SB_v3.S616.g12417	CRABP1
1.62265	1.23e-72	MSTRG.7334	Boleac.CG.SB_v3.S29.g06838	MALRD1
1.6108	3.8e-73	MSTRG.10452	Boleac.CG.SB_v3.S449.g09924	TUBA3C
1.58782	1.15e-71	MSTRG.937	Boleac.CG.SB_v3.S108.g00847	ANXA4
1.5685	1.83e-105	MSTRG.4465	Boleac.CG.SB_v3.S183.g04067	SULT1C2
1.55908	5.43e-73	MSTRG.1145	Boleac.CG.SB_v3.S110.g01059	GTF2E1
1.54272	5.51e-62	MSTRG.966	Boleac.CG.SB_v3.S1080.g00874	LGALS9
1.42324	1.4e-48	MSTRG.11568	Boleac.CG.SB_v3.S511.g11000	FBN1
1.42324	1.4e-48	MSTRG.11568	Boleac.CG.SB_v3.S511.g11001	SDE2
1.35265	2.34e-153	MSTRG.5069	Boleac.CG.SB_v3.S20.g04669	TUBB
1.27708	1.2e-30	MSTRG.5238	Boleac.CG.SB_v3.S208.g04819	CCT4
1.25653	5.46e-102	MSTRG.1779	Boleac.CG.SB_v3.S120.g01665	GJA8
1.18215	2.09e-34	MSTRG.2191	Boleac.CG.SB_v3.S128.g02050	PHB
1.14857	1.44e-17	MSTRG.14443	Boleac.CG.SB_v3.S74.g13741	ANXA13
1.14587	2.32e-34	MSTRG.10361	Boleac.CG.SB_v3.S442.g09847	TIMM44
1.13944	6.03e-51	MSTRG.11919	Boleac.CG.SB_v3.S54.g11372	SMUG1
1.13282	1.61e-36	MSTRG.10349	Boleac.CG.SB_v3.S442.g09834	MAP2K1
1.10148	1.06e-50	MSTRG.12552	Boleac.CG.SB_v3.S587.g11953	ALDH1A1
1.09624	7.16e-26	MSTRG.10620	Boleac.CG.SB_v3.S458.g10090	TRMT1
1.08368	3.12e-22	MSTRG.13553	Boleac.CG.SB_v3.S665.g12925	Boleac.CG.SB_v3.S665.g12925
1.07498	1.22e-24	MSTRG.5099	Boleac.CG.SB_v3.S201.g04696	ADH1A
0.983503	1.47e-21	MSTRG.10540	Boleac.CG.SB_v3.S451.g10009	MRTO4
0.950552	1.02e-28	MSTRG.3667	Boleac.CG.SB_v3.S160.g03380	CBS
0.906729	4.69e-23	MSTRG.12736	Boleac.CG.SB_v3.S6.g12153	FKBP1B
0.897363	2.6e-10	MSTRG.5615	Boleac.CG.SB_v3.S22.g05170	EEF1A1
0.841029	9.05e-45	MSTRG.1070	Boleac.CG.SB_v3.S11.g00985	TUBA1A
0.833696	1.13e-17	MSTRG.1986	Boleac.CG.SB_v3.S124.g01850	GSTM3
0.824783	4.58e-15	MSTRG.1118	Boleac.CG.SB_v3.S11.g01036	ALKBH6
0.802525	2.58e-16	MSTRG.14838	Boleac.CG.SB_v3.S78.g14077	ELAVL4
0.786971	2.27e-09	MSTRG.12275	Boleac.CG.SB_v3.S568.g11698	EIF5B
0.782369	1.24e-15	MSTRG.6159	Boleac.CG.SB_v3.S24.g05720	NUDT14
0.781248	2.72e-16	MSTRG.11127	Boleac.CG.SB_v3.S49.g10571	LYAR
0.77409	2.24e-12	MSTRG.700	Boleac.CG.SB_v3.S104.g00651	AL121753.1
0.772559	3.36e-11	MSTRG.8097	Boleac.CG.SB_v3.S32.g07600	CHCHD4
0.769029	2.1e-12	MSTRG.3103	Boleac.CG.SB_v3.S147.g02871	NACA
0.766042	2.71e-09	MSTRG.5000	Boleac.CG.SB_v3.S2.g04608	CCT4
0.734105	6.98e-15	MSTRG.6922	Boleac.CG.SB_v3.S271.g06453	GALM
0.732471	5.45e-37	MSTRG.7635	Boleac.CG.SB_v3.S3.g07135	PPIA
0.731915	8.1e-18	MSTRG.5367	Boleac.CG.SB_v3.S211.g04948	DNAL4
0.722569	2.95e-10	MSTRG.13049	Boleac.CG.SB_v3.S62.g12450	COQ2
0.719502	8.03e-24	MSTRG.13828	Boleac.CG.SB_v3.S69.g13169	NME1
0.716261	8.36e-11	MSTRG.8476	Boleac.CG.SB_v3.S339.g07975	NPM1
0.710523	1	MSTRG.3822	Boleac.CG.SB_v3.S165.g03513	GSTA1
0.710316	1.57e-07	MSTRG.2811	Boleac.CG.SB_v3.S14.g02627	SSSCA1
0.709635	1.68e-09	MSTRG.10115	Boleac.CG.SB_v3.S429.g09617	PTGES3
0.707429	5.38e-12	MSTRG.5612	Boleac.CG.SB_v3.S22.g05167	LSM5
0.706664	1.12e-09	MSTRG.2201	Boleac.CG.SB_v3.S128.g02054	NIP7
0.702091	5.98e-08	MSTRG.16669	Boleac.CG.SB_v3.S99.g15786	FKBP3
0.701561	1.18e-09	MSTRG.471	Boleac.CG.SB_v3.S101.g00453	CALM1
0.700393	1.29e-23	MSTRG.615	Boleac.CG.SB_v3.S103.g00576	GTF2H3
0.69104	9.08e-08	MSTRG.5393	Boleac.CG.SB_v3.S212.g04971	CBR4
0.684194	1.01e-08	MSTRG.8202	Boleac.CG.SB_v3.S324.g07708	LIN28A
0.669821	7.14e-07	MSTRG.6792	Boleac.CG.SB_v3.S268.g06319	AC034102.2
0.664745	1.84e-22	MSTRG.13262	Boleac.CG.SB_v3.S638.g12654	NHP2
0.657282	1.55e-06	MSTRG.7109	Boleac.CG.SB_v3.S28.g06618	MEAF6
0.655407	2.75e-06	MSTRG.1619	Boleac.CG.SB_v3.S119.g01509	Boleac.CG.SB_v3.S119.g01509
0.654694	1.05e-19	MSTRG.14241	Boleac.CG.SB_v3.S72.g13550	HSP90AA1
0.649408	0.000103038	MSTRG.6246	Boleac.CG.SB_v3.S243.g05815	MRPS14
0.64853	7.53e-05	MSTRG.2722	Boleac.CG.SB_v3.S139.g02541	VBP1
0.642918	0.000567621	MSTRG.12186	Boleac.CG.SB_v3.S56.g11626	DDX39B
0.63892	1.42e-07	MSTRG.7277	Boleac.CG.SB_v3.S288.g06774	CYB5R1
0.637738	1.2e-07	MSTRG.11996	Boleac.CG.SB_v3.S545.g11438	SKIV2L
0.634402	1.06e-15	MSTRG.8150	Boleac.CG.SB_v3.S321.g07658	LSM10
0.631882	6.14e-07	MSTRG.8715	Boleac.CG.SB_v3.S351.g08211	GPX4
0.628307	0.000344858	MSTRG.9104	Boleac.CG.SB_v3.S371.g08569	AFG3L2
0.624968	0.000173607	MSTRG.1676	Boleac.CG.SB_v3.S12.g01571	NOP16
0.624157	1.01e-06	MSTRG.4251	Boleac.CG.SB_v3.S178.g03876	PAICS
0.617832	3.73e-08	MSTRG.1313	Boleac.CG.SB_v3.S113.g01211	ACP1
0.616167	3.47e-15	MSTRG.6880	Boleac.CG.SB_v3.S27.g06407	SOD1
0.615015	5.44e-08	MSTRG.5703	Boleac.CG.SB_v3.S222.g05260	TOMM20
0.604775	5.42e-07	MSTRG.1108	Boleac.CG.SB_v3.S11.g01024	PPA1
0.599877	1.08e-10	MSTRG.7606	Boleac.CG.SB_v3.S3.g07101	PSMB6
0.597304	3.05e-05	MSTRG.7406	Boleac.CG.SB_v3.S291.g06910	NAA30
0.596397	2.76e-13	MSTRG.12268	Boleac.CG.SB_v3.S568.g11694	ATP5F1D
0.591641	9.39e-23	MSTRG.5965	Boleac.CG.SB_v3.S232.g05509	HSPA1A
0.590176	1.48e-06	MSTRG.7708	Boleac.CG.SB_v3.S30.g07186	CCDC58
0.585882	4.63e-10	MSTRG.14385	Boleac.CG.SB_v3.S734.g13690	NOP56
0.584162	9.06e-05	MSTRG.316	Boleac.CG.SB_v3.S10.g00307	DKC1
0.583795	4.21e-05	MSTRG.10526	Boleac.CG.SB_v3.S450.g09981	AAGAB
0.583173	3.84e-07	MSTRG.16087	Boleac.CG.SB_v3.S91.g15268	PNO1
0.580856	7.27e-07	MSTRG.8455	Boleac.CG.SB_v3.S337.g07959	CAND1
0.576088	0.00118225	MSTRG.9936	Boleac.CG.SB_v3.S418.g09438	LSM4
0.57591	2.77e-06	MSTRG.8216	Boleac.CG.SB_v3.S325.g07727	DNAJC1
0.573101	0.000606114	MSTRG.2141	Boleac.CG.SB_v3.S127.g02004	HMGB1
0.570536	1.17e-06	MSTRG.7126	Boleac.CG.SB_v3.S280.g06636	COPS7B
0.568947	6.43e-05	MSTRG.4937	Boleac.CG.SB_v3.S2.g04538	SFT2D1
0.568947	6.43e-05	MSTRG.4937	Boleac.CG.SB_v3.S2.g04539	DDX27
0.56809	1.99e-08	MSTRG.1258	Boleac.CG.SB_v3.S112.g01149	SF3B5
0.565745	4.1e-07	MSTRG.13866	Boleac.CG.SB_v3.S691.g13198	SGTA
0.565314	5.28e-09	MSTRG.10616	Boleac.CG.SB_v3.S458.g10093	CCT3
0.557922	3.61e-26	MSTRG.6561	Boleac.CG.SB_v3.S256.g06122	MRTO4
0.555386	3.61e-07	MSTRG.7889	Boleac.CG.SB_v3.S31.g07376	ATP5F1B
0.554442	5.06e-07	MSTRG.1259	Boleac.CG.SB_v3.S112.g01150	ARMC7
0.546623	0.000214562	MSTRG.8383	Boleac.CG.SB_v3.S332.g07890	AAK1
0.544575	1.19e-08	MSTRG.14263	Boleac.CG.SB_v3.S72.g13579	AK7
0.54456	0.000231854	MSTRG.13921	Boleac.CG.SB_v3.S7.g13254	AC104109.3
0.542945	9.11e-05	MSTRG.8319	Boleac.CG.SB_v3.S33.g07822	AC105001.2
0.540915	0.000602587	MSTRG.13589	Boleac.CG.SB_v3.S67.g12952	PEX11A
0.538902	0.000600039	MSTRG.7888	Boleac.CG.SB_v3.S31.g07378	GRPEL1
0.528251	0.000334144	MSTRG.8357	Boleac.CG.SB_v3.S330.g07872	ATP5PF
0.527185	0.0027909	MSTRG.7448	Boleac.CG.SB_v3.S293.g06948	MRPL47
0.521941	9.84e-13	MSTRG.2360	Boleac.CG.SB_v3.S130.g02213	IPO5
0.517971	0.000867111	MSTRG.2075	Boleac.CG.SB_v3.S126.g01940	COX16
0.515588	5.75e-08	MSTRG.16670	Boleac.CG.SB_v3.S99.g15789	UQCRHL
0.511471	0.00144442	MSTRG.11777	Boleac.CG.SB_v3.S53.g11237	ALDH1B1
0.511239	1.78e-06	MSTRG.4202	Boleac.CG.SB_v3.S176.g03838	PAFAH1B1
0.509061	5.78e-05	MSTRG.6510	Boleac.CG.SB_v3.S254.g06069	U2AF1
0.504547	3.19e-06	MSTRG.13957	Boleac.CG.SB_v3.S7.g13292	SF3B6
0.50363	0.00269706	MSTRG.15591	Boleac.CG.SB_v3.S86.g14800	WDFY4
0.50363	0.00269706	MSTRG.15591	Boleac.CG.SB_v3.S86.g14796	PARP14
0.50363	0.00269706	MSTRG.15591	Boleac.CG.SB_v3.S86.g14798	CCT3
0.503137	0.000575798	MSTRG.15599	Boleac.CG.SB_v3.S86.g14815	SLC7A6
0.500597	0.000167778	MSTRG.8272	Boleac.CG.SB_v3.S328.g07786	SNRPB
0.500347	3.97e-05	MSTRG.4020	Boleac.CG.SB_v3.S17.g03680	BRMS1
0.500347	3.97e-05	MSTRG.4020	Boleac.CG.SB_v3.S17.g03681	TRAF3IP2

## Sheet: Cl6_DEGs
avg_log2FC	p_val_adj	stringtie_id	boleac_id	ID (based on vertebrate orthologues)
4.11432	0	MSTRG.2302	Boleac.CG.SB_v3.S13.g02151	COL24A1
3.75686	1.5e-287	MSTRG.4920	Boleac.CG.SB_v3.S2.g04517	COL24A1
3.45771	4.76e-173	MSTRG.2686	Boleac.CG.SB_v3.S138.g02514	GSTA1
2.81788	6.65e-234	MSTRG.393	Boleac.CG.SB_v3.S100.g00383	COL11A2
2.67588	2.15e-184	MSTRG.8880	Boleac.CG.SB_v3.S361.g08365	LGALS4
2.46165	1.96e-134	MSTRG.9617	Boleac.CG.SB_v3.S4.g09118	QRFPR
2.35241	2.31e-70	MSTRG.7078	Boleac.CG.SB_v3.S28.g06582	MGST1
2.24678	5.66e-75	MSTRG.10535	Boleac.CG.SB_v3.S451.g09993	MRPS5
2.16394	2.29e-141	MSTRG.815	Boleac.CG.SB_v3.S106.g00733	SELE
1.68105	3.72e-79	MSTRG.7971	Boleac.CG.SB_v3.S311.g07475	PANX1
1.11675	4.91e-24	MSTRG.11970	Boleac.CG.SB_v3.S543.g11417	IFITM1
1.08493	0.000198432	MSTRG.15324	Boleac.CG.SB_v3.S820.g14533	PLAC8
0.946559	2.29e-13	MSTRG.4527	Boleac.CG.SB_v3.S187.g04147	RPA3
0.895979	1.79e-18	MSTRG.1528	Boleac.CG.SB_v3.S117.g01417	H2AFV
0.821978	3.75e-07	MSTRG.3798	Boleac.CG.SB_v3.S164.g03493	CALU
0.808616	7.79e-15	MSTRG.5612	Boleac.CG.SB_v3.S22.g05167	LSM5
0.798098	0.000441743	MSTRG.8024	Boleac.CG.SB_v3.S315.g07536	MGST2
0.782825	0.000247306	MSTRG.9115	Boleac.CG.SB_v3.S372.g08583	TUBB
0.777706	1.23e-08	MSTRG.14827	Boleac.CG.SB_v3.S779.g14067	PCNA
0.768702	5.73e-12	MSTRG.12736	Boleac.CG.SB_v3.S6.g12153	FKBP1B
0.732218	0.0883225	MSTRG.5562	Boleac.CG.SB_v3.S219.g05114	RPA2
0.726106	0.00117089	MSTRG.1992	Boleac.CG.SB_v3.S124.g01867	GLUL
0.713234	1.21e-34	MSTRG.10127	Boleac.CG.SB_v3.S43.g09634	TUBA1A
0.688882	1.82e-07	MSTRG.5879	Boleac.CG.SB_v3.S23.g05442	CNN1
0.680938	3.73e-07	MSTRG.2141	Boleac.CG.SB_v3.S127.g02004	HMGB1
0.665455	0.00178613	MSTRG.10150	Boleac.CG.SB_v3.S43.g09664	Boleac.CG.SB_v3.S43.g09664
0.660998	2.94e-06	MSTRG.13070	Boleac.CG.SB_v3.S620.g12482	GTPBP10
0.660913	0.0465561	MSTRG.5364	Boleac.CG.SB_v3.S211.g04945	DNAL4
0.643169	0.000166565	MSTRG.13589	Boleac.CG.SB_v3.S67.g12952	PEX11A
0.629546	0.000145385	MSTRG.7387	Boleac.CG.SB_v3.S290.g06888	GSTM1
0.619102	8.31e-21	MSTRG.7635	Boleac.CG.SB_v3.S3.g07135	PPIA
0.613526	3.21e-07	MSTRG.14263	Boleac.CG.SB_v3.S72.g13579	AK7
0.601094	0.0104854	MSTRG.9758	Boleac.CG.SB_v3.S407.g09264	TSTD1
0.581132	0.0220608	MSTRG.10142	Boleac.CG.SB_v3.S43.g09656	H3F3A
0.579133	0.925334	MSTRG.12186	Boleac.CG.SB_v3.S56.g11626	DDX39B
0.566446	0.00279143	MSTRG.14838	Boleac.CG.SB_v3.S78.g14077	ELAVL4
0.54244	0.000228305	MSTRG.11127	Boleac.CG.SB_v3.S49.g10571	LYAR
0.539728	0.469678	MSTRG.13957	Boleac.CG.SB_v3.S7.g13292	SF3B6
0.53378	0.50972	MSTRG.147	Boleac.CG.SB_v3.S0.g00147	SRSF10
0.526407	7.1e-11	MSTRG.8182	Boleac.CG.SB_v3.S323.g07685	LSM3
0.521097	5.85e-09	MSTRG.10451	Boleac.CG.SB_v3.S449.g09924	TUBA3C
0.516217	0.204554	MSTRG.14385	Boleac.CG.SB_v3.S734.g13690	NOP56
0.511815	0.445233	MSTRG.1575	Boleac.CG.SB_v3.S118.g01461	ATF4
0.502759	0.0730291	MSTRG.11605	Boleac.CG.SB_v3.S516.g11043	GINS1

## Sheet: Cl7_DEGs
avg_log2FC	p_val_adj	stringtie_id	boleac_id	ID
6.69224	0	MSTRG.13983	Boleac.CG.SB_v3.S7.g13310	CSMD3
3.45261	0	MSTRG.15323	Boleac.CG.SB_v3.S820.g14532	CNFN
2.44569	9.54e-276	MSTRG.3073	Boleac.CG.SB_v3.S146.g02839	DBX1
1.9801	2.97e-214	MSTRG.1658	Boleac.CG.SB_v3.S1197.g01545	METTL27
4.06586	1.49e-182	MSTRG.10901	Boleac.CG.SB_v3.S473.g10336	DOCK10
2.43611	1.23e-152	MSTRG.2522	Boleac.CG.SB_v3.S134.g02351	TMEM135
2.43611	1.23e-152	MSTRG.2522	Boleac.CG.SB_v3.S134.g02354	FSCN1
3.22092	1.9e-150	MSTRG.2128	Boleac.CG.SB_v3.S127.g01995	Boleac.CG.SB_v3.S127.g01995
2.17457	1.12e-127	MSTRG.13974	Boleac.CG.SB_v3.S7.g13309	CPSF3
1.59315	1.22e-79	MSTRG.15997	Boleac.CG.SB_v3.S90.g15188	CNFN
1.23004	1.96e-62	MSTRG.8400	Boleac.CG.SB_v3.S333.g07909	ACTB
1.23004	1.96e-62	MSTRG.8400	Boleac.CG.SB_v3.S333.g07910	ACTB
1.23004	1.96e-62	MSTRG.8400	Boleac.CG.SB_v3.S333.g07911	ACTA1
1.41002	5.19e-46	MSTRG.5879	Boleac.CG.SB_v3.S23.g05442	CNN1
1.42657	1.45e-45	MSTRG.5065	Boleac.CG.SB_v3.S20.g04665	P4HB
1.61466	1.63e-40	MSTRG.8680	Boleac.CG.SB_v3.S35.g08190	PTS
1.07384	2.81e-36	MSTRG.478	Boleac.CG.SB_v3.S101.g00456	MYL1
0.836203	2.4e-34	MSTRG.6902	Boleac.CG.SB_v3.S270.g06438	EEF1B2
1.06655	2.78e-22	MSTRG.12749	Boleac.CG.SB_v3.S6.g12163	MYL12A
1.13783	1.88e-20	MSTRG.7164	Boleac.CG.SB_v3.S283.g06678	BRK1
1.06705	1.05e-19	MSTRG.3505	Boleac.CG.SB_v3.S156.g03217	RBMS1
1.43741	5.74e-18	MSTRG.5601	Boleac.CG.SB_v3.S22.g05155	EPRS
0.693668	1.45e-13	MSTRG.10785	Boleac.CG.SB_v3.S468.g10234	EEF1G
1.04522	6.9e-13	MSTRG.6162	Boleac.CG.SB_v3.S24.g05732	YWHAB
0.872971	5.97e-12	MSTRG.3451	Boleac.CG.SB_v3.S154.g03162	CREB3L4
0.689937	1.05e-11	MSTRG.13749	Boleac.CG.SB_v3.S680.g13090	OSTC
1.16186	3.05e-11	MSTRG.11125	Boleac.CG.SB_v3.S49.g10569	VARS
1.02111	5.51e-10	MSTRG.6824	Boleac.CG.SB_v3.S27.g06351	LCP1
0.851365	1.45e-09	MSTRG.10139	Boleac.CG.SB_v3.S43.g09648	HIP1
0.562496	3.78e-09	MSTRG.10808	Boleac.CG.SB_v3.S47.g10256	ATP6V1D
0.790597	6.26e-09	MSTRG.3887	Boleac.CG.SB_v3.S167.g03576	RBM19
0.559831	7.58e-09	MSTRG.8719	Boleac.CG.SB_v3.S352.g08217	TMEM258
0.548372	6.12e-08	MSTRG.10451	Boleac.CG.SB_v3.S449.g09924	TUBA3C
0.563569	8.24e-08	MSTRG.13625	Boleac.CG.SB_v3.S67.g12990	PPIA
0.803833	2.28e-07	MSTRG.9616	Boleac.CG.SB_v3.S4.g09117	ADGRB2
0.620712	6.19e-07	MSTRG.1575	Boleac.CG.SB_v3.S118.g01461	ATF4
0.796124	1.69e-06	MSTRG.11370	Boleac.CG.SB_v3.S50.g10829	CDC40
0.644828	2.37e-06	MSTRG.1069	Boleac.CG.SB_v3.S11.g00980	SPCS2
0.710667	6.44e-05	MSTRG.9060	Boleac.CG.SB_v3.S37.g08524	MYH10
0.608768	6.87e-05	MSTRG.9749	Boleac.CG.SB_v3.S406.g09257	SSR3
0.726072	0.000356305	MSTRG.3623	Boleac.CG.SB_v3.S16.g03335	GRK4
0.549067	0.000362162	MSTRG.296	Boleac.CG.SB_v3.S1.g00290	TM7SF3
0.729797	0.000750483	MSTRG.10674	Boleac.CG.SB_v3.S46.g10135	NEK5
0.79456	0.000856394	MSTRG.6037	Boleac.CG.SB_v3.S235.g05591	MGST2
0.739777	0.00113681	MSTRG.4942	Boleac.CG.SB_v3.S2.g04545	REEP1
0.742266	0.0306102	MSTRG.15457	Boleac.CG.SB_v3.S84.g14664	DUSP12
0.649403	0.0848389	MSTRG.347	Boleac.CG.SB_v3.S10.g00337	BICC1

## Sheet: Cl8_DEGs
avg_log2FC	p_val_adj	stringtie_id	boleac_id	ID
4.12373	1.28e-53	MSTRG.10956	Boleac.CG.SB_v3.S478.g10393	KIF5A
4.00324	0	MSTRG.750	Boleac.CG.SB_v3.S105.g00688	DES
3.52241	9.27e-229	MSTRG.7339	Boleac.CG.SB_v3.S29.g06847	CLEC17A
3.16312	1.9e-284	MSTRG.8249	Boleac.CG.SB_v3.S327.g07753	MATN2
3.08062	0	MSTRG.5583	Boleac.CG.SB_v3.S22.g05125	NOTCH1
2.96029	1.7e-47	MSTRG.7344	Boleac.CG.SB_v3.S29.g06850	SNAP23
2.93761	0	MSTRG.3841	Boleac.CG.SB_v3.S166.g03528	GP2
2.87636	0	MSTRG.10775	Boleac.CG.SB_v3.S467.g10225	DES
2.69732	6.35e-289	MSTRG.4226	Boleac.CG.SB_v3.S177.g03849	CR1
2.59339	0	MSTRG.10687	Boleac.CG.SB_v3.S46.g10146	CLDN19
2.24104	0	MSTRG.6730	Boleac.CG.SB_v3.S264.g06268	MRC1
2.10126	6.02e-285	MSTRG.6541	Boleac.CG.SB_v3.S255.g06089	HGF
2.10126	6.02e-285	MSTRG.6541	Boleac.CG.SB_v3.S255.g06091	LPA
2.07411	9.98e-201	MSTRG.15739	Boleac.CG.SB_v3.S879.g14938	XBP1
2.07411	9.98e-201	MSTRG.15739	Boleac.CG.SB_v3.S879.g14939	GFM1
2.06723	0.000276366	MSTRG.3609	Boleac.CG.SB_v3.S16.g03321	ACTA1
2.06723	0.000276366	MSTRG.3609	Boleac.CG.SB_v3.S16.g03322	AC244197.3
1.96629	4.53e-102	MSTRG.15938	Boleac.CG.SB_v3.S9.g15139	Boleac.CG.SB_v3.S9.g15139
1.87814	2.2e-73	MSTRG.10535	Boleac.CG.SB_v3.S451.g09993	MRPS5
1.33374	8.09e-08	MSTRG.4574	Boleac.CG.SB_v3.S189.g04192	AAED1
1.30876	7.95e-06	MSTRG.4795	Boleac.CG.SB_v3.S195.g04398	TAF13
1.30876	7.95e-06	MSTRG.4795	Boleac.CG.SB_v3.S195.g04402	RTP1
1.30876	7.95e-06	MSTRG.4795	Boleac.CG.SB_v3.S195.g04404	HERC2
1.24028	8.97e-29	MSTRG.8651	Boleac.CG.SB_v3.S35.g08147	DMD
1.24028	8.97e-29	MSTRG.8651	Boleac.CG.SB_v3.S35.g08150	EPPK1
1.02229	6.5e-15	MSTRG.2644	Boleac.CG.SB_v3.S137.g02477	CLIC2
0.998874	1.32e-09	MSTRG.6084	Boleac.CG.SB_v3.S238.g05641	PRDX1
0.951128	1.59e-32	MSTRG.10287	Boleac.CG.SB_v3.S437.g09775	FBN1
0.838871	4.15e-15	MSTRG.7334	Boleac.CG.SB_v3.S29.g06838	MALRD1
0.807261	0.00875506	MSTRG.1586	Boleac.CG.SB_v3.S118.g01463	NUTF2
0.727107	5.51e-14	MSTRG.3822	Boleac.CG.SB_v3.S165.g03513	GSTA1
0.70944	0.0259197	MSTRG.5364	Boleac.CG.SB_v3.S211.g04945	DNAL4
0.6838	0.212486	MSTRG.12296	Boleac.CG.SB_v3.S57.g11711	ZNF146
0.670632	1.34e-05	MSTRG.3798	Boleac.CG.SB_v3.S164.g03493	CALU
0.64559	2.43e-09	MSTRG.5065	Boleac.CG.SB_v3.S20.g04665	P4HB
0.64177	0.00311548	MSTRG.4372	Boleac.CG.SB_v3.S18.g03988	RTN1
0.602343	2.8e-22	MSTRG.6166	Boleac.CG.SB_v3.S24.g05735	RPLP1
0.559004	5.62e-13	MSTRG.15324	Boleac.CG.SB_v3.S820.g14533	PLAC8
0.551975	2.45e-09	MSTRG.5879	Boleac.CG.SB_v3.S23.g05442	CNN1

## Sheet: Cl9_DEGs
avg_log2FC	p_val_adj	stringtie_id	boleac_id	ID
3.564	0	MSTRG.10503	Boleac.CG.SB_v3.S45.g09967	DMBT1
2.86837	4.69e-186	MSTRG.9191	Boleac.CG.SB_v3.S377.g08663	Boleac.CG.SB_v3.S377.g08663
2.86467	5.76e-200	MSTRG.13797	Boleac.CG.SB_v3.S686.g13122	ANXA13
2.86467	5.76e-200	MSTRG.13797	Boleac.CG.SB_v3.S686.g13123	ANXA11
2.76546	0	MSTRG.11185	Boleac.CG.SB_v3.S492.g10636	GJA8
2.31638	7.64e-87	MSTRG.2833	Boleac.CG.SB_v3.S140.g02649	COTL1
2.29358	8.78e-86	MSTRG.4735	Boleac.CG.SB_v3.S193.g04337	ARF1
2.29358	8.78e-86	MSTRG.4735	Boleac.CG.SB_v3.S193.g04338	MFSD10
1.81339	4.5e-55	MSTRG.3665	Boleac.CG.SB_v3.S160.g03379	ACTN2
1.68128	2.6e-58	MSTRG.7345	Boleac.CG.SB_v3.S29.g06851	SH3BGR
1.67144	5.14e-56	MSTRG.15324	Boleac.CG.SB_v3.S820.g14533	PLAC8
1.65406	3.11e-73	MSTRG.4609	Boleac.CG.SB_v3.S19.g04206	Boleac.CG.SB_v3.S19.g04206
1.61597	4.69e-61	MSTRG.1598	Boleac.CG.SB_v3.S118.g01481	NPRL2
1.58208	2.52e-39	MSTRG.6824	Boleac.CG.SB_v3.S27.g06351	LCP1
1.52552	5.86e-55	MSTRG.15757	Boleac.CG.SB_v3.S88.g14958	ARPC4
1.42875	1.08e-42	MSTRG.1031	Boleac.CG.SB_v3.S1095.g00937	BANK1
1.4165	3.76e-35	MSTRG.2278	Boleac.CG.SB_v3.S1299.g02126	TGM1
1.33709	6.05e-38	MSTRG.3189	Boleac.CG.SB_v3.S149.g02944	ARPC2
1.335	1.25e-47	MSTRG.10960	Boleac.CG.SB_v3.S479.g10406	Boleac.CG.SB_v3.S479.g10406
1.33341	1.03e-25	MSTRG.2130	Boleac.CG.SB_v3.S127.g01994	Boleac.CG.SB_v3.S127.g01994
1.28745	1.46e-22	MSTRG.10343	Boleac.CG.SB_v3.S441.g09830	CD53
1.27374	5.25e-19	MSTRG.6712	Boleac.CG.SB_v3.S263.g06258	GNG12
1.24773	3.2e-16	MSTRG.10347	Boleac.CG.SB_v3.S442.g09833	GRN
1.24401	1.1e-50	MSTRG.8400	Boleac.CG.SB_v3.S333.g07909	ACTB
1.24401	1.1e-50	MSTRG.8400	Boleac.CG.SB_v3.S333.g07910	ACTB
1.24401	1.1e-50	MSTRG.8400	Boleac.CG.SB_v3.S333.g07911	ACTA1
1.19241	1.15e-22	MSTRG.2336	Boleac.CG.SB_v3.S13.g02170	COL6A5
1.17425	3.2e-12	MSTRG.15211	Boleac.CG.SB_v3.S81.g14447	AIF1L
1.16762	2.51e-31	MSTRG.1419	Boleac.CG.SB_v3.S1148.g01315	ARPC1A
1.14719	2.24e-15	MSTRG.3316	Boleac.CG.SB_v3.S151.g03047	ARHGDIA
1.14577	8e-20	MSTRG.16128	Boleac.CG.SB_v3.S916.g15295	ACTB
1.13179	1.39e-16	MSTRG.5484	Boleac.CG.SB_v3.S215.g05032	IQGAP1
0.923801	5.04e-14	MSTRG.9060	Boleac.CG.SB_v3.S37.g08524	MYH10
0.923645	1.02e-08	MSTRG.2202	Boleac.CG.SB_v3.S128.g02056	Boleac.CG.SB_v3.S128.g02056
0.92279	5.44e-10	MSTRG.2335	Boleac.CG.SB_v3.S13.g02171	CORO1A
0.920745	2.47e-08	MSTRG.4248	Boleac.CG.SB_v3.S178.g03874	CAP1
0.913813	3.68e-08	MSTRG.12518	Boleac.CG.SB_v3.S583.g11908	Boleac.CG.SB_v3.S583.g11908
0.913332	2.07e-06	MSTRG.7308	Boleac.CG.SB_v3.S29.g06812	ARPC3
0.850656	0.00247538	MSTRG.7777	Boleac.CG.SB_v3.S302.g07254	ARPC5L
0.837564	0.0213561	MSTRG.14534	Boleac.CG.SB_v3.S75.g13827	GNB1
0.816267	0.00116957	MSTRG.3623	Boleac.CG.SB_v3.S16.g03335	GRK4
0.815408	4.15e-32	MSTRG.15997	Boleac.CG.SB_v3.S90.g15188	CNFN
0.782729	0.000423155	MSTRG.10139	Boleac.CG.SB_v3.S43.g09648	HIP1
0.778539	0.0194354	MSTRG.13943	Boleac.CG.SB_v3.S7.g13275	SEPT2
0.769271	0.000237182	MSTRG.1253	Boleac.CG.SB_v3.S112.g01142	STX12
0.764503	1.82e-06	MSTRG.2039	Boleac.CG.SB_v3.S125.g01903	SEPT4
0.762885	0.000214726	MSTRG.10340	Boleac.CG.SB_v3.S441.g09831	CD151
0.747039	8.89e-14	MSTRG.3822	Boleac.CG.SB_v3.S165.g03513	GSTA1
0.737936	0.00715892	MSTRG.4771	Boleac.CG.SB_v3.S194.g04374	KIAA0930
0.721383	0.00045837	MSTRG.424	Boleac.CG.SB_v3.S1004.g00411	SULT1C2
0.697211	0.000887973	MSTRG.11727	Boleac.CG.SB_v3.S526.g11191	VPS29
0.695487	8.99e-11	MSTRG.12749	Boleac.CG.SB_v3.S6.g12163	MYL12A
0.679098	5.52e-05	MSTRG.7164	Boleac.CG.SB_v3.S283.g06678	BRK1
0.644312	0.0050738	MSTRG.6193	Boleac.CG.SB_v3.S240.g05754	CAPZA1
0.624832	4.34e-06	MSTRG.9018	Boleac.CG.SB_v3.S369.g08475	GNG10
0.624375	5.01e-12	MSTRG.478	Boleac.CG.SB_v3.S101.g00456	MYL1
0.611076	0.0379376	MSTRG.11370	Boleac.CG.SB_v3.S50.g10829	CDC40
0.596774	0.00122908	MSTRG.5888	Boleac.CG.SB_v3.S23.g05456	PRDX1
0.575045	1.69e-05	MSTRG.966	Boleac.CG.SB_v3.S1080.g00874	LGALS9
0.522243	0.00112425	MSTRG.10941	Boleac.CG.SB_v3.S477.g10383	TGM2

[truncated: 19 more sheets: Cl10_DEGs, Cl11_DEGs, Cl12_DEGs, Cl13_DEGs, Cl14_DEGs, Cl15_DEGs, Cl16_DEGs, Cl17_DEGs, Cl18_DEGs, Cl19_DEGs, Cl20_DEGs, Cl21_DEGs, Cl22_DEGs, Cl23_DEGs, Cl24_DEGs, Cl25_DEGs, Cl26_DEGs, Cl27_DEGs, Cl28_DEGs]
