# Supplementary material for: Single-cell transcriptomic profiling of the whole colony of Botrylloides diegensis: insights into tissue specialization and blastogenesis
Source: Development. 2025 Jun 17;152(20):dev204265. doi: 10.1242/dev.204265 (PMC12212465; doi:10.1242/dev.204265)
Supplement: Table S3. Genes of interest for endostyle, stem and pluripotency factors and immune-related genes. [file develop-152-204265-TableS3.xlsx]

## Sheet: Endostyle
Highlighted cells indicate the best match to candidate endostyle genes
Stringtie ID	Gene ID	Gene Name	Density Cluster expression
MSTRG.10491	Boleac.CG.SB_v3.S45.g09960	LGALS7; LGALS9	3
MSTRG.13112	Boleac.CG.SB_v3.S625.g12521	LGALS7; LGALS9	10
Missing	Boleac.CG.SB_v3.S88.g14941	LGALS9; LGALS9B; LGALS9C	--
Missing	Boleac.CG.SB_v3.S936.g15437	LGALS4; LGALS8	--
MSTRG.16285	Boleac.CG.SB_v3.S936.g15438	LGALS4; LGALS8	14
MSTRG.966	Boleac.CG.SB_v3.S1080.g00874	LGALS9; LGALS9B; LGALS9C	14 & 4
MSTRG.8880	Boleac.CG.SB_v3.S361.g08365	LGALS4; LGALS9	6
MSTRG.8881	Boleac.CG.SB_v3.S361.g08366	LGALS4; LGALS9C	8 plus others
Missing	Boleac.CG.SB_v3.S574.g11780	ITLN1; ITLN2	--
MSTRG.12634	Boleac.CG.SB_v3.S591.g12038	ITLN1; ITLN2; SFTPA2	8
Missing	Boleac.CG.SB_v3.S79.g14169	ITLN1; ITLN2	--
Missing	Boleac.CG.SB_v3.S79.g14172	ITLN1; ITLN2	--
MSTRG.15337	Boleac.CG.SB_v3.S825.g14558	FCN1; ITLN1; ITLN2	8
MSTRG.15494	Boleac.CG.SB_v3.S846.g14701	FCN1; ITLN1; ITLN2	3
MSTRG.15495	Boleac.CG.SB_v3.S846.g14702	ITLN1; ITLN2	--
Missing	Boleac.CG.SB_v3.S846.g14703	ITLN1; ITLN2	--
Missing	Boleac.CG.SB_v3.S95.g15534	ITLN1; ITLN2	--
MSTRG.8393	Boleac.CG.SB_v3.S333.g07908	SLC25A4	Highest cluster 0, multiple clusters
MSTRG.3479	Boleac.CG.SB_v3.S155.g03185	MUC5AC; MUC5B; VWF	10
MSTRG.3770	Boleac.CG.SB_v3.S163.g03458	MUC5AC; MUC5B; VWF	3
MSTRG.16323	Boleac.CG.SB_v3.S94.g15462	MUC5AC; MUC5B; VWF	10
MSTRG.3451	Boleac.CG.SB_v3.S154.g03162	CREB3L4; XBP1	3, 17, 2
MSTRG.10294	Boleac.CG.SB_v3.S439.g09786	GPX3; GPX5; GPX6	3 & 6
MSTRG.3451	Boleac.CG.SB_v3.S154.g03162	CREB3L4; XBP1	3, 7, 2
MSTRG.13101	Boleac.CG.SB_v3.S624.g12513	HOXA1; HOXB1; HOXD1	3, 7, 0, 1
MSTRG.1575	Boleac.CG.SB_v3.S118.g01461	ATX4	3, 6, 4, 7, 0, 1, 2, 9

## Sheet: Stem
String annotation	GENE ID	GENE name	Cluster expression
MSTRG.942	g00853	itga6	27
MSTRG.6702	g06244	pou3	expression limited to a small number of cells
MSTRG.15864	g15055	vasa	ND
MSTRG.13788	g13121	piwi1	ND
MSTRG.12601	g12005	notch2
NA	g02201	piwi	__

## Sheet: Pluripotency factors
	String annotation	GENE ID	GENE name	Cluster expression
	MSTRG.16316	Boleac.CG.SB_v3.S940.g15467	cMyc	0, 5, 11, 7,16
	MSTRG.11576	Boleac.CG.SB_v3.S513.g11013	soxb	cluster 8
	MSTRG.6702	Boleac.CG.SB_v3.S262.g06244	pou3	cluster 6
	MSTRG.1441	Boleac.CG.SB_v3.S115.g01331	KLF5; KLF6; KLF7	cluster 6
	MSTRG.7292	Boleac.CG.SB_v3.S289.g06792	pax2/5/8	cells found in multiple clusters
	MSTRG.387	Boleac.CG.SB_v3.S100.g00381		cluster 6, 8, 10

## Sheet: immune-related
CD9-like genes
Boleac.CG.SB_v3.S162.g03436	CD63; CD81; CD9
Boleac.CG.SB_v3.S163.g03451	CD53; CD9; TSPAN8
Boleac.CG.SB_v3.S194.g04367	CD82; CD9; TSPAN8
Boleac.CG.SB_v3.S472.g10333	CD82; CD9; TSPAN11
Boleac.CG.SB_v3.S96.g15581	CD82; CD9; TSPAN8
Toll-like Receptor
Boleac.CG.SB_v3.S587.g11957	TLR1; TLR2; TLR6
IRF-like genes
Boleac.CG.SB_v3.S122.g01768	IRF2; IRF5; IRF8
Boleac.CG.SB_v3.S14.g02580	IRF1; IRF2; IRF5
Boleac.CG.SB_v3.S176.g03829	IRF5; IRF6; IRF8
Boleac.CG.SB_v3.S18.g03956	IRF2BP1; IRF2BP2; IRF2BPL
Boleac.CG.SB_v3.S204.g04752	IRF2; IRF4; IRF8
Boleac.CG.SB_v3.S223.g05269	IRF1; IRF2; IRF5
Boleac.CG.SB_v3.S262.g06247	IRF4; IRF8; IRF9
Boleac.CG.SB_v3.S304.g07287	IRF3; IRF4; IRF6
Boleac.CG.SB_v3.S494.g10662	IRF1; IRF4; IRF8
Complement 3 related genes
Boleac.CG.SB_v3.S293.g06940	CDCP2; DCBLD2; MASP1
Boleac.CG.SB_v3.S43.g09670	C1R; MASP1; MASP2
Boleac.CG.SB_v3.S549.g11471	CSMD2; MASP1; PAMR1
Boleac.CG.SB_v3.S578.g11816	MASP1; SCUBE1; SCUBE2
Boleac.CG.SB_v3.S29.g06820	C3; C4B
c-lectin related genes
Boleac.CG.SB_v3.S1024.g00555	CLEC11A; MRC1
Boleac.CG.SB_v3.S107.g00805	CD207; CLEC17A; VCAN
Boleac.CG.SB_v3.S1083.g00879	CLEC17A; CXCL16; MRC2
Boleac.CG.SB_v3.S1084.g00883	CLEC17A; CLEC4M; SFTPD
Boleac.CG.SB_v3.S111.g01100	CLEC4F; COL7A1; MRC1
Boleac.CG.SB_v3.S116.g01386	ACAN; BCAN; CLEC4M
Boleac.CG.SB_v3.S117.g01425	CLEC17A; CLEC4D; CLEC4E
Boleac.CG.SB_v3.S117.g01426	CLEC12B; OLR1
Boleac.CG.SB_v3.S121.g01729	CLEC5A
Boleac.CG.SB_v3.S1232.g01828	CLEC10A; COLEC11; SFTPA2
Boleac.CG.SB_v3.S1263.g01975	BCAN; CLEC17A; CLEC4F
Boleac.CG.SB_v3.S134.g02362	CLEC4G; MBL2; MRC1
Boleac.CG.SB_v3.S150.g03021	CD209; CLEC4F; CLEC4M
Boleac.CG.SB_v3.S192.g04312	CLEC17A; MRC1; MRC2
Boleac.CG.SB_v3.S192.g04314	CLEC17A; MRC1; MRC2
Boleac.CG.SB_v3.S202.g04707	CD209; CLEC4E; CLEC4M
Boleac.CG.SB_v3.S202.g04718	ACAN; CD207; CLEC4E
Boleac.CG.SB_v3.S202.g04719	CD207; CLEC4E; CLEC4M
Boleac.CG.SB_v3.S202.g04722	CD209; CLEC4D; CLEC4M
Boleac.CG.SB_v3.S202.g04724	ACAN; CLEC4D; CLEC4G
Boleac.CG.SB_v3.S202.g04725	CD207; CD209; CLEC4M
Boleac.CG.SB_v3.S202.g04727	ATRNL1; CLEC4E; SELL
Boleac.CG.SB_v3.S202.g04728	CD207; CLEC10A; CLEC4E
Boleac.CG.SB_v3.S202.g04729	ATRNL1; CLEC4E; CLEC4M
Boleac.CG.SB_v3.S202.g04730	ATRNL1; CD207; CLEC4E
Boleac.CG.SB_v3.S208.g04824	CLEC11A; CLEC4D; PKD1L2
Boleac.CG.SB_v3.S231.g05493	CLEC17A; CLEC4F; COLEC12
Boleac.CG.SB_v3.S257.g06126	CD207; CLEC4D; SFTPD
Boleac.CG.SB_v3.S25.g05948	CD209; CLEC17A; CLEC4M
Boleac.CG.SB_v3.S29.g06847	CLEC17A; CLEC4E; COLEC12
Boleac.CG.SB_v3.S29.g06848	CD209; CLEC17A; CLEC7A
Boleac.CG.SB_v3.S305.g07296	BCAN; CLEC3B; MRC2
Boleac.CG.SB_v3.S319.g07582	CLEC4E; COLEC11; MRC1
Boleac.CG.SB_v3.S358.g08281	CLEC17A; SFTPA2; SFTPD
Boleac.CG.SB_v3.S365.g08400	CLEC18A; CLEC18B; CLEC18C
Boleac.CG.SB_v3.S36.g08339	CD207; CLEC4M; MBL2
Boleac.CG.SB_v3.S379.g08684	CD207; CLEC17A; FCER2
Boleac.CG.SB_v3.S391.g08934	CLEC5A; CLEC7A; OLR1
Boleac.CG.SB_v3.S399.g09018	CLEC4C; CLEC4E; CLEC4M
Boleac.CG.SB_v3.S423.g09534	CLEC10A; CLEC4E; REG1B
Boleac.CG.SB_v3.S44.g09813	CLEC4D; COLEC12; VCAN
Boleac.CG.SB_v3.S44.g09815	ASGR2; CLEC10A; COLEC12
Boleac.CG.SB_v3.S458.g10097	ACAN; CLEC4E; VCAN
Boleac.CG.SB_v3.S474.g10346	CLEC17A; CLEC3B; SFTPD
Boleac.CG.SB_v3.S509.g10933	CLEC11A; SFTPA1; SFTPA2
Boleac.CG.SB_v3.S535.g11329	BCAN; CLEC17A; SFTPD
Boleac.CG.SB_v3.S597.g12104	BCAN; CLEC4F; COLEC12
Boleac.CG.SB_v3.S66.g12862	BCAN; CLEC4F
Boleac.CG.SB_v3.S675.g13025	CD209; CLEC4M; COLEC12
Boleac.CG.SB_v3.S676.g13037	ATRNL1; CD207; CLEC10A
Boleac.CG.SB_v3.S69.g13175	CLEC10A
Boleac.CG.SB_v3.S73.g13637	CLEC11A; CLEC3A; PLA2R1
Boleac.CG.SB_v3.S73.g13638	CLEC11A; MRC2; PLA2R1
Boleac.CG.SB_v3.S73.g13639	CLEC11A
Boleac.CG.SB_v3.S752.g13867	ACAN; CLEC4M; VCAN
Boleac.CG.SB_v3.S767.g13975	ASGR2; CLEC10A
Boleac.CG.SB_v3.S772.g14028	CLEC3A
Boleac.CG.SB_v3.S864.g14844	ASGR2; CLEC4G
Boleac.CG.SB_v3.S864.g14846	CLEC17A; COLEC12; HMCN2
Boleac.CG.SB_v3.S8.g14263	CLEC6A
Boleac.CG.SB_v3.S8.g14266	CLEC4E; MRC1; MRC2
Boleac.CG.SB_v3.S8.g14279	CD207; CLEC4E; MRC1
Boleac.CG.SB_v3.S8.g14282	ACAN; CLEC17A; CLEC4M
Boleac.CG.SB_v3.S945.g15486	CLEC11A; PLA2R1
Boleac.CG.SB_v3.S945.g15487	CLEC11A; MRC2; PLA2R1
Boleac.CG.SB_v3.S955.g15562	CLEC3B; NCAN
